# Supplementary material for: Revisiting the distribution of oceanic N2 fixation and estimating diazotrophic contribution to marine production
Source: Nat Commun. 2019 Feb 19;10:831. doi: 10.1038/s41467-019-08640-0 (PMC6381160; doi:10.1038/s41467-019-08640-0)
Supplement: Supplementary file 4 — Supplementary Data 1 [file 41467_2019_8640_MOESM4_ESM.xlsx]

## Sheet: N2_Fixation_Rate_Integral
SOURCE: Data	METHODS: Sampling/Analysis	DATE (yyyy-mm-dd)	LATITUDE	LONGITUDE	Integral DEPTH (m)	Trichodesmium Nitrogen Fixation Rates (μmol N m-2 d-1)	UCYN Nitrogen Fixation Rates (μmol N m-2 d-1)	Heterocyst Nitrogen Fixation Rates (μmol N m-2 d-1)	Total N2 Fixation Rates (μmol N m-2 d-1)	Surface Temperature (˚C)	Surface Salinity (PSU)	Surface Nitrate and/or Nitrite (µM)	Surface Ammonium (µM)	Surface Phosphate (µM)	surface N:P	Surface Fe (nM)	Chlorophyll (mg m-2)	Nitrate assimilation (μmol N m-2 d-1)	Primay production (mmol C m-2 d-1)	Notes
Needoba et al., 2007. Lim and Oceanography	15N2 gas assimilation	2005 Oct	34	-129					15
Gacia et al., 2007. Marine Ecology Progress Series	15N2 gas assimilation	2005 Oct	-22.33	166.5	20				235
Subramaniam et al., 2008. PNAS.	acetylene reduction	2001-07-28	9.30133	-52.8182		6.00111		0	6.00111	29.16	28.18		0.0339395	12.919		0.92			31.7386
	acetylene reduction	2001-08-05	7.09317	-49.134		2.86206			2.86206	29.04	29.493		0.0286157	12.8092		0.89			28.0691
areal rates shown in figure 1	acetylene reduction	2001-08-06	5.41817	-51.4075		0.734654		0	0.734654	28	28.679		0.16395	26.5382					62.9117
and in supplementary table	acetylene reduction	2001-08-09	11.637	-54.5648		46.1991		0	46.1991	29.14	29.525		0.00792122	7.24219		0.54			44.3046
	acetylene reduction	2001-08-11	11.826	-56.0552		138.851		0	138.851	29.32	29.075		0.00440241	6.79384		1.76			36.8957
	acetylene reduction	2003-04-23	7.03928	-52.0598		2.16956		0.0385246	2.20808	28.052	26.496		0.0691382	1.22032		2.94543			30.213
	acetylene reduction	2003-05-04	7.51	-54.2		0.648296		3.36041	4.0087	27.61	27.532		0.0375577	6.8062		2.17479			35.3609
	acetylene reduction	2003-05-17	6.68	-52.73		1.31008		0	1.31008	27.954	24.316		0.0670427	12.7922		3.38159			10.0733
	acetylene reduction	2001-07-09	11.7077	-53.8297		88.4332		3.20287	91.6361	27.57	34.881		0.00545093
	acetylene reduction	2001-07-20	10.4958	-56.6165		0.0416907		568.029	568.071	28.27	32.34		0.00703055
	15N2 gas assimilation	2001-07-21	10.4058	-56.531		0.354342		1201.72	7000	28.48	32.3		0
	acetylene reduction	2001-07-23	10.534	-56.8195		85.2183		1.05957	86.2779	28.45	32.11		0
	acetylene reduction	2001-07-27	11.8082	-53.6492		5.05173		45.938	50.9898	28.64	31.08		0.0259374	5.66689
	acetylene reduction	2001-07-29	8.47467	-49.9075		3.04478		0	3.04478	28.89	31.5		0.0382181	9.85949		0.92			34.3141
	acetylene reduction	2001-07-30	6.37783	-47.863		27.0934		39.2748	66.3681	29.26	32.99		0.00554276	4.72942		1.58			16.8665
	acetylene reduction	2001-07-31	5.18017	-45.4158		24.1778		14.3659	38.5438	28.92	33.07		0.00878274	2.79768		1.21			34.3986
	acetylene reduction	2001-08-04	4.94433	-49.1508		0.804608		42.8366	43.6412	28.71	32.04		0.0178743	8.99313		1.03			73.6833
	acetylene reduction	2001-08-07	7.02533	-52.3672		1.66909		0	1.66909	28.36	31.45		0.0319058	11.2828		2.08			34.8031
	acetylene reduction	2001-08-08	9.54467	-53.669		14.433		0	14.433	29.5	32.39		0.00824388	2.49396					44.6506
	acetylene reduction	2001-08-10	10.0228	-55.974		37.5209		220.489	258.01	29.44	33.76		0.0114331	2.15236					35.2506
	acetylene reduction	2001-08-12	13.9112	-54.0782		1.82199		0	1.82199	28.76	31.91		0.0065033	3.83047		1.35			52.4163
	acetylene reduction	2001-08-13	11.6355	-53.9953		59.5712		0	59.5712	29.05	32.76		0.00492667	7.7875		0.77			24.7541
	acetylene reduction	2001-08-14	11.4992	-53.9953		2.13777		0	2.13777	28.7	31.61		0.00432665	9.56776					52.7868
	acetylene reduction	2001-08-15	12.508	-56.0147		53.2096		0	53.2096	28.78	32.56		0.00303128	8.42073		4.24			129.851
	acetylene reduction	2003-04-19	11.5	-56.5		76.8266		1.18135	78.008	27.335	33.702		0.0530957	0.599701		0.587629			4.13732
	acetylene reduction	2003-04-20	11.24	-54.59		15.9755		192.296	208.271	27.271	32.444		0.0693256	0.765911		0.643973			74.3154
	acetylene reduction	2003-04-25	8.31	-51.68		63.997		5.12299	69.12	28.049	34.095		0.0483682	2.41617		1.38965			49.8701
	15N2 gas assimilation	2003-04-26	9.81	-54.08		22.1095		17.856	3797	27.619	34.204		0.0529476			0.413115			44.212
	acetylene reduction	2003-04-27	11.08	-56.25		40.7379		2.35742	43.0953	27.671	33.941		0.0874352	1.72658		0.667847			31.8011
	acetylene reduction	2003-04-30	12.99	-55.06		15.1189		146.403	161.522	27.429	34.676		0.0310161			2.42903
	15N2 gas assimilation	2003-05-01	11.59	-55.68		1.14484		215.846	7013	27.573	34.549		0.0513571	1.01972		0.893485			109.506
	acetylene reduction	2003-05-02	10.35	-55.1		85.3142		29.7273	115.042	27.487	33.179		0.0579697	1.34221		4.19937			91.7754
	15N2 gas assimilation	2003-05-03	8.35	-55.64		100.056		103.036	2336	27.741	31.913		0.0644711	1.10428		1.05106			77.2056
	acetylene reduction	2003-05-05	9.49	-55.68		136.276		48.2003	184.476	27.523	32.769		0.0460226	7.69853		2.41053			35.4054
	15N2 gas assimilation	2003-05-06	12.11	-56.06		6.26332		519.545	8069	27.417	34.62		0.0453743	0.346033		2.50045			111.511
	acetylene reduction	2003-05-07	12.1915	-56.0162		1.72822		373.473	375.202	27.39	34.65		0						132.892
	15N2 gas assimilation	2003-05-10	11.34	-56.51		6.55297		53.4127	2327	27.388	32.787		0	0.939239		2.42745			60.6117
	acetylene reduction	2003-05-11	10.65	-54.28		160.591		30.7502	191.341	27.367	34.665		0.0393544	4.40259		3.34001			53.5758
	15N2 gas assimilation	2003-05-12	10.7	-52.53		532.074		29.0481	205	26.934	34.817		0.0143489	0		0.725208			44.8262
	acetylene reduction	2003-05-18	8.32	-55.63		0.392191		0.0195745	0.411765	27.469	30.972		0.023554	2.32629		1.23904			20.9198
	acetylene reduction	2003-05-19	9.93	-57.9		1.84514		0.340077	2.18522	27.556	32.848		0.016724	3.49667		1.99586			23.5677
	acetylene reduction	2003-05-21	10.9017	-54.9628		0.140652		0.46739	0.608042	27.684	32.013		0.0312263	3.49774		1.37701			30.9776
	acetylene reduction	2001-01-19	15.66	-44.9974		66.8113		0	66.8113	24.969	36.651		0
	acetylene reduction	2001-01-21	9.89153	-45.3997		37.865		0	37.865	25.915	36.192		0						77.9995
	acetylene reduction	2001-01-30	10.7915	-55.353		253.429		0	253.429	26.103	35.607		0.0383423						53.3008
	acetylene reduction	2001-01-31	10.175	-53.9258		0.0245172		0	0.0245172	26.389	36.265		0.0880745			0.4			63.2269
	acetylene reduction	2001-02-01	9.31733	-51.2678		1.98548		0	1.98548	26.349	36.146		0.0834772	1.15279		3.47			60.817
	acetylene reduction	2001-02-02	9.30133	-49.6012		101.894		0	101.894	25.266	35.992		0.0204005	1.135		0.13			59.9276
	acetylene reduction	2001-02-03	9.583	-47.8603		186.285		0	186.285	25.345	36.084		0.0196316	1.61286		0.14			59.6224
	acetylene reduction	2001-02-04	7.78467	-48.583		161.205		0	161.205	25.619	35.952		0.0131605	2.48122		0.09			47.7542
	acetylene reduction	2001-02-05	6.158	-46.9715		14.5484		0	14.5484	26.478	36.254		0.0669658	1.19325		0.44			65.9965
	acetylene reduction	2001-02-06	7.292	-45.3638		12.6557		0	12.6557	26.556	36.156		0.0510534	1.51646		0.4			44.2839
	acetylene reduction	2001-02-07	7.28517	-43.3288		0.0638842		0	0.0638842	26.331	36.16		0.0528504	1.42539		0.4			98.0647
	acetylene reduction	2001-02-08	8.14983	-41.4553		17.5682		0	17.5682	25.059	35.996		0.0317932			0.35
	acetylene reduction	2001-02-09	9.33783	-41.9743		53.8016		0	53.8016	25.777	36.107		0.0485272	1.4501		0.78			42.9939
	acetylene reduction	2001-02-10	11.0622	-42.3163		33.6048		0	33.6048	24.636	35.688		0.0127438
	acetylene reduction	2001-02-11	10.0787	-44.9212		53.3888		0	53.3888	25.671	36.172		0.035167	1.73132		0.32			47.278
	acetylene reduction	2001-02-12	10	-44.5		627.202		0	627.202	25.738	36.0295		0.0259998
	acetylene reduction	2001-02-13	10.9208	-46.9367		26.6919		0	26.6919	24.781	35.927		0.0207651	1.57812		0.17			55.3782
	acetylene reduction	2001-02-14	9.75283	-49.5805		383.189		0	383.189	25.349	36.06		0.0166764	1.49708		0.27			63.4984
	acetylene reduction	2001-02-15	9.07983	-51.962		22.0632		0	22.0632	26.061	36.197		0	1.61626		0.5			65.0163
	acetylene reduction	2001-02-16	9.68083	-55.409		0		0	0	26.209	36.298		0.0749611	1.31636		0.14			87.1641
	acetylene reduction	2001-02-17	11.0218	-56.2272		378.283		0	378.283	26.061	35.899		0.0388652	2.13132		1.3			65.1824
	acetylene reduction	2001-02-18	11.4985	-55.0015		893.47		0	893.47	25.939	35.82		0.0274062	1.77733					68.0754
	acetylene reduction	2001-02-19	11.4292	-54.9688		370.543		0	370.543	26.115	35.884		0	1.78731		0.22			83.6724
	acetylene reduction	2001-02-20	11.321	-55.038		157.165		0	157.165	25.9634	35.804		0
	acetylene reduction	2001-07-10	11.2291	-50.9262		6.11991		0	6.11991	27.3	36.115		0
	acetylene reduction	2001-07-11	10.635	-48.2286		131.707		0	131.707	27.13	36.168		0.00204326
	acetylene reduction	2001-07-13	9.8989	-45.475		109.946		0	109.946	27.92	35.652		0.00344665						45.4054
	acetylene reduction	2001-07-14	9.93183	-45.508		537.601		0	537.601	27.81	35.723		0
	acetylene reduction	2001-07-15	10.3995	-45.8137		316.793		0	316.793	27.73	35.763		0						74.4876
	acetylene reduction	2001-08-01	4.62233	-42.843		0.805104		0	0.805104	27.94	35.891		0.0382742	2.11223		0.77			19.0534
	acetylene reduction	2001-08-02	3.351	-43.3137		5.60795		0	5.60795	27.06	36.033		0.0573631	1.34665		0.63			48.4864
	acetylene reduction	2001-08-03	3.52567	-45.3148		6.70899		0	6.70899	27.55	36.201		0.0724235	2.16005					84.7087
	acetylene reduction	2003-04-21	10.78	-52.28		88.6595		27.8059	116.465	26.668	36.056		0.0179095	0.577855		11.7596			46.5761
	acetylene reduction	2003-04-22	8.88	-52		256.6		0.258398	256.859	26.55	36.233		0.017772			3.21722			47.4524
	acetylene reduction	2003-04-24	7.14	-51.5		76.9351		0.070272	77.0054	27.864	35.993		0.0573711	1.51817		4.83774			25.8283
	acetylene reduction	2003-05-13	10.55	-50.07		174.004		0.533358	174.538	27.156	36.041		0.0269628	0.172954		1.98772			61.4443
	acetylene reduction	2003-05-14	10.44	-48.3		28.9927		0.640207	29.6329	26.996	36.29		0.0359506	0		0.788782			49.9462
	acetylene reduction	2003-05-15	8.23	-48.49		341.898		2.72483	344.623	27.051	36.015		0.0239752	0.258996		1.23255			72.4245
	acetylene reduction	2003-05-16	7.85	-50.06		147.948		1.60246	149.55	27.067	35.675		0.0132816	0.298362		1.28715			55.7564
Konno et al., 2010. Biogeosciences	15N2 gas assimilation	2006-06-03	30	137					104	21.7	34.28	<0.06	<0.01				0.21
	15N2 gas assimilation	2006-06-07	20	137					201	29.8	34.63	<0.06	<0.01				0.08
areal nitrogen fixation combining	15N2 gas assimilation	2006-06-08	15	137					22	30.1	34.17	0.1	<0.01				0.07
particulate and dissolved portions in	15N2 gas assimilation	2006-06-17	15	128					42	30.1	34.41	<0.09	<0.01				0.08
table 2	15N2 gas assimilation	2007-09-02	18	140					7	29.9	34.24	<0.04	0.05				0.01
	15N2 gas assimilation	2007-09-03	17	140					13	30.2	34.39	<0.04	0.02				0.01
	15N2 gas assimilation	2007-09-04	15	140					20	30.1	34.05	<0.04	0.04				0.01
	15N2 gas assimilation	2007-09-04	14	140					8	30	33.98	<0.04	0.01				0.01
	15N2 gas assimilation	2008-08-28	37.15	155					22	25.8	34.13	<0.04	<0.01				0.05
	15N2 gas assimilation	2008-08-30	35	155					71	28.6	34	<0.04	<0.01				0.03
	15N2 gas assimilation	2008-09-01	32.3	155					11	26.7	33.89	<0.04	<0.01				0.03
	15N2 gas assimilation	2008-09-02	29.45	155					5	27.6	34.47	<0.04	<0.01				0.03
	15N2 gas assimilation	2008-09-03	25	155					0.21	28.7	34.55	<0.04	<0.01				0.02
	15N2 gas assimilation	2008-09-05	20	155					0.31	29.4	34.42	<0.04	<0.01				0.01
	15N2 gas assimilation	2008-09-08	14.55	155					5.5	29.8	35	<0.04	0.07				0.01
	15N2 gas assimilation	2008-09-09	11.5	155					16	29.3	34.59	<0.04	0.1				0.01
Valeria Ibello et al., 2010. GRL.	15N2 gas assimilation	2007 May 28 to 2007 June 24	35	-8.5					17.6
	15N2 gas assimilation	2007 May 28 to 2007 June 24	37	-1.5					2.5
data shown in table 1. but coordinates are not available	15N2 gas assimilation	2007 May 28 to 2007 June 24	39	5.5					3.7
read them mannually from figure 1	15N2 gas assimilation	2007 May 28 to 2007 June 24	39	12.5					3.3
	15N2 gas assimilation	2007 May 28 to 2007 June 24	35.3	20.8					1.6
	15N2 gas assimilation	2007 May 28 to 2007 June 24	34.5	26					1
	15N2 gas assimilation	2007 May 28 to 2007 June 24	36.5	28					4
Gandhi et al., 2011.	15N2 gas assimilation	2009-04-16	12.997	74.473	25				183.686	30	34.822	0.29	0				14.2
	15N2 gas assimilation	2009-04-17	12.995	74.505	25				1415.29	30.5	34.997	2.06	0.1		20.6		11.4
	15N2 gas assimilation	2009-04-21	13.65	74.487	25				583.277	30.5	35.186						16.3
	15N2 gas assimilation	2009-04-24	15.493	73.608	25				1820.33	30.5	35.806	0.93	0.54		1.72222		34.9
	15N2 gas assimilation	2009-04-27	17.152	73.103	13				15895.1	29	35.793	0.88	0.64		1.375		8
	15N2 gas assimilation	2009-04-28	17.163	73.155	25				155.527	29	35.958	1.86	0.2		9.3		71.8
	15N2 gas assimilation	2009-05-01	15.453	73.522	10				1773.83	30	35.605	0.29	0.34		0.852941		10.4
Sohm et al., 2011. GRL	15N2 gas assimilation	2007-11-20	-11.5	-25	70				25
	15N2 gas assimilation	2007-12-01	-13.25	0	70				22
data shown in table 1	15N2 gas assimilation	2007-12-05	-14.75	12.2	70				85
Marjolaine Blais et al., 2012. GBC	15N2 gas assimilation	2008 summer	69.2	-134	1				4.45	19.4	4.4	/		/	/
	15N2 gas assimilation	2008 summer	69.5	-133	4				5.44	15	10.3	3.76		0.21	17.9048
	15N2 gas assimilation	2008 summer	70.5	-130	46				6.44	7	28.63	0.85		0.65	1.30769
	15N2 gas assimilation	2008 summer	74	-90	15				1.2	0.2	31.17	0.14		0.5	0.28
	15N2 gas assimilation	2008 summer	76	-73	21				0.42	2.1	30.55	0.29		0.29	1
	15N2 gas assimilation	2008 summer	71	-71.5	44.9				20.654	1.5	30.13	0.09		0.42	0.214286
	15N2 gas assimilation	2009 summer	69.5	-138	29.8				23.485	3.2	24.74	0.06		0.39	0.153846
	15N2 gas assimilation	2009 summer	70.8	-131	30.1				24.5435	4.8	27.63	0.43		0.37	1.16216
	15N2 gas assimilation	2009 summer	70.2	-141.5	30.4				79.706	4.1	20.55	0.7		0.3	2.33333
	15N2 gas assimilation	2009 summer	71.3	-132.5	57.4				6.076	1.4	27.11	0.006		0.63	0.00952381
	15N2 gas assimilation	2009 summer	70.7	-136	56.5				9.01	-0.2	25.04	<0.03		0.58	<0.05
	15N2 gas assimilation	2009 summer	71.2	-127.5	50.1				4.521	2.5	28.16	<0.03		0.7	<0.04
Tobias Grobkopf et al., 2012. Nature	dissolved 15N2 assimilation	2009-10-28	25.3	-16.6	11				39.93
	dissolved 15N2 assimilation	2009-11-21	13.8	-23	42				361.04
	dissolved 15N2 assimilation	2009-11-19	9	-23	59				170.11
	dissolved 15N2 assimilation	2009-11-17	6.8	-23	64				38.5
	dissolved 15N2 assimilation	2009-10-31	5	-23	71.3				205.812
	dissolved 15N2 assimilation	2009-11-03	4.6	-23	11				10.12
	dissolved 15N2 assimilation	2009-11-15	3.5	-23	63				10.6
	dissolved 15N2 assimilation	2009-11-02	2	-23	76.6				171.444
	dissolved 15N2 assimilation	2009-11-05	0	-23	58.5				42.3
	dissolved 15N2 assimilation	2009-11-13	0	-23	55				21.175
	dissolved 15N2 assimilation	2009-11-07	-1.3	-23	70.2				93.073
	dissolved 15N2 assimilation	2009-11-11	-2	-23	64.4				9.62
	dissolved 15N2 assimilation	2009-11-09	-4.5	-23	68.5				10.7975
	dissolved 15N2 assimilation	2009-11-12	-24.7	-29.5	11				11.66
	dissolved 15N2 assimilation	2009-11-14	-28.1	-35.8	11				55.11
	dissolved 15N2 assimilation	2009-11-18	-38.1	-48.2	11				4.84
	dissolved 15N2 assimilation	2009-11-21	-44.6	-56.4	11				5.94
Hannah Halm et al., 2012 ISME	15N2 gas assimilation	2006 Dec to 2007 Jan	-23.85	-165.65	100				12.4
	15N2 gas assimilation	2006 Dec to 2007 Jan	-26.05	-156.9	150				38
	15N2 gas assimilation	2006 Dec to 2007 Jan	-27.95	-148.58	120				111.3
	15N2 gas assimilation	2006 Dec to 2007 Jan	-26.48	-137.93	150				36
	15N2 gas assimilation	2006 Dec to 2007 Jan	-28.45	-131.38	200				129
	15N2 gas assimilation	2006 Dec to 2007 Jan	-27.91	-123.16	150				57.6
	15N2 gas assimilation	2006 Dec to 2007 Jan	-27.73	-117.61	220				190.9
	15N2 gas assimilation	2006 Dec to 2007 Jan	-38.06	-133.1	110				160.3
	15N2 gas assimilation	2006 Dec to 2007 Jan	-39.31	-139.8	100				139.6
	15N2 gas assimilation	2006 Dec to 2007 Jan	-41.85	-153.1	100				103
Samuel Wilson et al., 2012. AEM	dissolved 15N2 assimilation	2011-07-20	22.75	-158	45				150
	dissolved 15N2 assimilation	2011-07-20	22.75	-158	45				198
	dissolved 15N2 assimilation	2011-08-30	22.75	-158	45				195
	dissolved 15N2 assimilation	2011-09-29	22.75	-158	45				206
Bonnet et al., 2013. PlosOne	15N2 gas assimilation	2010-02-01	-10	-90.67	2000				288
	15N2 gas assimilation	2010-02-01	-10	-82.5	2000				509
	15N2 gas assimilation	2010-02-01	-19.99	-79.98	2000				155
	15N2 gas assimilation	2010-03-01	-10	-100	2000				50
	15N2 gas assimilation	2010-03-01	-10	-90.67	2000				101
	15N2 gas assimilation	2010-03-01	-10	-82.5	2000				25
	15N2 gas assimilation	2010-03-01	-20	-100	2000				24
	15N2 gas assimilation	2010-03-01	-19.99	-79.98	2000				118
Eyal Rahav et al., 2013. Frontiers in Microbiology	15N2 gas assimilation	2010-03-18	29.9167	34.4667	200				15.69
	15N2 gas assimilation	2010-09-14	29.9167	34.4667	500				182.23
average data shown in table 1 and 2	15N2 gas assimilation	2012-07-01	29.9167	34.4667	700				149.08
Takuhei Shiozaki et al., 2013. Lim and Oceanography	15N2 gas assimilation	2008-06-07	12	135	200				72.7			<0.003		0.059	/		0.04	407	24.4
	15N2 gas assimilation	2008-06-09	12	135	200				203			0.012		0.059	0.20339		0.04	741	28.8
	15N2 gas assimilation	2008-06-11	12	135	200				136			<0.003		0.063	/		0.04	779	25.3
	15N2 gas assimilation	2008-06-13	12	135	200				158			<0.003		0.07	/		0.03	609	30.7
	15N2 gas assimilation	2008-06-15	12	135	200				240			0.008		0.067	0.119403		0.05	493	29.3
	15N2 gas assimilation	2008-06-17	12	135	200				250			0.007		0.058	0.12069		0.07	625	28.6
	15N2 gas assimilation	2008-06-19	12	135	200				663			<0.003		0.029	/		0.13	578	46.8
	15N2 gas assimilation	2008-06-21	12	135	200				77.5			<0.003		0.032	/		0.09	222	24.7
	15N2 gas assimilation	2008-06-23	12	135	200				266			<0.003		0.023	/		0.13	429	55.9
	15N2 gas assimilation	2008-06-25	12	135	200				346			<0.003		0.012	/		0.11	722	50.2
Ajit Subramaniam et al., 2013. GRL.	15N2 gas assimilation		-0.335267	4.99755					69.3248	25.9352	34.5264			0.1186
	15N2 gas assimilation		-5.00322	5.00007					67.7899	24.9951	35.0417			0.1978
data in table 1 and figure 1,2	15N2 gas assimilation		-6.00345	4.99483					53.1297	25.6579	34.1378			0.1774
	15N2 gas assimilation		2.94448	-15.9212					204.515	28.6706	34.9929			0.0577
	15N2 gas assimilation		3.33543	-11.9467					180.841	29.2804	34.6695			0.0995
	15N2 gas assimilation		1.98623	-10.003					180.326	29.2792	34.4962			0.0635
	15N2 gas assimilation		2.00103	0.000466667					164.398	28.2675	34.6324			0.0597
	15N2 gas assimilation		2.985	2.78183					44.0779	28.5081	34.7763			B.D.
	15N2 gas assimilation		2.01662	4.99257					177.817	27.7531	34.0436			B.D.
	15N2 gas assimilation		-3.49892	-23.0037					47.7513	28.9598	35.3528			0.0866
	15N2 gas assimilation		-1.33297	-23.0026					36.5995	28.6373	35.6972			0.0736
	15N2 gas assimilation		0.3314	-23.0003					154.486	28.0458	35.8532			0.088
	15N2 gas assimilation		-2.99778	-9.99935					72.3291	26.1614	35.5528			0.1167
	15N2 gas assimilation		-5.01692	-9.5219					23.2943	27.0299	35.2285			0.1106
	15N2 gas assimilation		-5.00852	-1.95					25.2785	26.2334	35.4068			0.1128
	15N2 gas assimilation		2.49462	-23.0005					423.728	28.6181	35.6017			0.0586
	15N2 gas assimilation		-0.659667	-10.0073					14.8531	25.891	35.8777			0.1377
	15N2 gas assimilation		-0.6765	-10.0012					14.553	25.5878	35.9089
	15N2 gas assimilation		-4.0069	-0.00151667					60.5409	25.956	35.3443			0.1637
	15N2 gas assimilation		-1.66642	-0.0006					23.3575	25.1686	35.4498			0.1688
	15N2 gas assimilation		-0.763817	0.000166667					30.7303	26.0294	35.4948			0.1209
	15N2 gas assimilation		0.0205	0.00816667					88.5085	26.8586	34.7007			0.0597
	15N2 gas assimilation		-2.5	5.0006					137.565	24.2821	36.082			0.2633
	15N2 gas assimilation		-3.9972	4.99877					410.838	24.4115	35.7928			0.1911
Chen et al., 2014. Deep Sea Research I	15N2 gas assimilation	2008-04-01	22	121					162
	15N2 gas assimilation	2008-04-02	22	121.5					175
	15N2 gas assimilation	2008-08-01	22	121					25
	15N2 gas assimilation	2008-08-02	22	121.5					220
	15N2 gas assimilation	2008-08-03	22	122					225
	15N2 gas assimilation	2009-08-01	21.5	122					50
	15N2 gas assimilation	2008-09-01	22	121					200
	15N2 gas assimilation	2008-09-02	22	121.5					300
	15N2 gas assimilation	2008-09-03	22	122					300
	15N2 gas assimilation	2008-12-01	22	121					23
	15N2 gas assimilation	2008-12-02	22	121.5					25
	15N2 gas assimilation	2008-12-03	22	122					25
	15N2 gas assimilation	2010-12-01	21.5	122.5					150
	15N2 gas assimilation	2010-05-01	21	116					60
	15N2 gas assimilation	2010-05-02	21	119.5					58
	15N2 gas assimilation	2009-08-01	21	117					53
	15N2 gas assimilation	2009-08-02	21	118					62
	15N2 gas assimilation	2009-08-03	21	120					60
	15N2 gas assimilation	2008-09-01	21.5	119.5					22
	15N2 gas assimilation	2010-09-01	21	117					17
	15N2 gas assimilation	2010-09-02	21	119.5					38
	15N2 gas assimilation	2008-12-01	21.5	119.5					45
	15N2 gas assimilation	2010-12-01	21	117					76
	15N2 gas assimilation	2010-12-02	18	116					86
Andreas Krupke et al., 2014. Environmental Microbiology	15N2 gas assimilation	2006 September	42.42	-30	20		2.6	1.9	54
	15N2 gas assimilation	2006 September	38.29	-30	60		2.4	2	52.8
integral data shown in figure 1	15N2 gas assimilation	2006 September	36.47	-30	40		5.1	5.4	126
data shown in supplementary material	15N2 gas assimilation	2006 September	34.44	-30	60		2.8	2.4	62.4
Carolin Loescher et al., 2014. ISME	15N2 gas assimilation	2009-01-22	-12.3	-77	80				758.62										378.07
	15N2 gas assimilation	2009-01-01	-10	-81.5	95				12.86										54.77
data shown in figure 5,6	15N2 gas assimilation	2008-12-31	-10	-79	140				20.52										39.81
	15N2 gas assimilation	2008-12-31	-10	-78.38	113				0										161.68
	15N2 gas assimilation	2008-12-28	-6	-81.15	350				93.42										501.03
Shiozaki et al., 2014. GBC	15N2 gas assimilation	2009 December	16.75	69	48				34.7
	15N2 gas assimilation	2009 December	14	69	55				47.1
data shown in table 1 without lat, lon	15N2 gas assimilation	2009 December	10	68.75	62				24.6
	15N2 gas assimilation	2009 December	4.02	69	60				6.27
	15N2 gas assimilation	2009 December	-5.27	67.9	60				8.3
	15N2 gas assimilation	2009 December	-20	72.55	86				16.6
Bentzon-Tilia et al., 2015. ISME	dissolved 15N2 assimilation	2012-01-30	55.7	12.07	4.8				0			470	120	75	7.86667		2.86204
	dissolved 15N2 assimilation	2012-02-29	55.7	12.07	4.8				9.984			680	35	47	15.2128		5.7247
data shown in figure 3	dissolved 15N2 assimilation	2012-03-28	55.7	12.07	4.8				69.216			320	3	7.9	40.8861		7.24616
	dissolved 15N2 assimilation	2012-04-18	55.7	12.07	4.8				225.6			1.5	3.4	1.8	2.72222		2.72991
	dissolved 15N2 assimilation	2012-05-15	55.7	12.07	4.8				30.432			1.5	3	20	0.225		2.4167
	dissolved 15N2 assimilation	2012-06-13	55.7	12.07	4.8				46.512			1.5	3	75	0.06		3.44579
	dissolved 15N2 assimilation	2012-07-05	55.7	12.07	4.8				34.416			1.7	4.5	110	0.0563636		3.25213
	dissolved 15N2 assimilation	2012-08-16	55.7	12.07	4.8				5.28			1.5	6.9	130	0.0646154		3.93252
	dissolved 15N2 assimilation	2012-09-13	55.7	12.07	4.8				9.6			37	35	190	0.378947		2.40603
	dissolved 15N2 assimilation	2012-10-17	55.7	12.07	4.8				0			88	32	170	0.705882		2.22903
	dissolved 15N2 assimilation	2012-11-07	55.7	12.07	4.8				0			90	37	140	0.907143		1.13313
	dissolved 15N2 assimilation	2012-12-03	55.7	12.07	4.8				0			160	51	130	1.62308		1.19527
	dissolved 15N2 assimilation	2012-02-13	55.5	10.85	13				5.473			93	5.2	20	4.91		0.991839
	dissolved 15N2 assimilation	2012-03-05	55.5	10.85	13				27.82			71	3.4	16	4.65		4.72463
	dissolved 15N2 assimilation	2012-03-19	55.5	10.85	13				816.4			2.7	14	3.3	5.06061		1.55806
	dissolved 15N2 assimilation	2012-04-11	55.5	10.85	13				11.44			3.1	3.7	5.2	1.30769		1.67731
	dissolved 15N2 assimilation	2012-05-21	55.5	10.85	13				/			6.7	9	9	1.74444		0.918464
	dissolved 15N2 assimilation	2012-06-18	55.5	10.85	13				16.185			2.9	3	8.4	0.702381		1.2392
	dissolved 15N2 assimilation	2012-07-02	55.5	10.85	13				1084.2			1.5	3.5	8.3	0.60241		1.7972
	dissolved 15N2 assimilation	2012-08-28	55.5	10.85	13				85.93			1.5	3	5.1	0.882353		1.80096
	dissolved 15N2 assimilation	2012-09-25	55.5	10.85	13				23.01			8.4	7.6	15	1.06667		1.10551
	dissolved 15N2 assimilation	2012-10-22	55.5	10.85	13				0			3.1	7.5	17	0.623529		2.32067
	dissolved 15N2 assimilation	2012-11-13	55.5	10.85	13				0			35	3	17	2.23529		3.56031
	dissolved 15N2 assimilation	2012-12-13	55.5	10.85	13				0			28	12	27	1.48148		1.75577
Camila Fernandez et al., 2015. JGR	15N2 gas assimilation	2007-07-25	-36.5	-73.12	80				132.692
	15N2 gas assimilation	2007-10-19	-36.5	-73.12	50				75.7961
data shown in figure 4	15N2 gas assimilation	2007-12-18	-36.5	-73.12	80				127.805
	15N2 gas assimilation	2008-02-29	-36.5	-73.12	80				17.8046
	15N2 gas assimilation	2008-03-26	-36.5	-73.12	80				0
	15N2 gas assimilation	2008-04-21	-36.5	-73.12	80				16.1477
	15N2 gas assimilation	2008-06-24	-36.5	-73.12	65				8.57293
	15N2 gas assimilation	2008-10-20	-36.5	-73.12	80				152.675
	15N2 gas assimilation	2006-10-25	-36	-73.19	20				6.38
	15N2 gas assimilation	2006-10-24	-36	-76.9	50				15.32
	15N2 gas assimilation	2006-10-23	-36.5	-74.99	50				20.48
	15N2 gas assimilation	2006-10-21	-37	-73.6	20				5.44
	15N2 gas assimilation	2006-10-20	-37	-75.28	50				7.08
	15N2 gas assimilation	2006-10-18	-37.5	-74.02	50				18.52
	15N2 gas assimilation	2006-10-19	-37.5	-75.7	50				12.94
	15N2 gas assimilation	2006-10-20	-37.5	-77.81	50				5.21
	15N2 gas assimilation	2009-01-07	-35.5	-73.03	20				5.72
	15N2 gas assimilation	2009-01-11	-37	-74.01	20				15.02
	15N2 gas assimilation	2009-01-10	-36	-72.53	20				7.82
	15N2 gas assimilation	2009-01-10	-36	-73.12	20				9.31
	15N2 gas assimilation	2009-01-09	-36.5	-74.28	10				7.78
	15N2 gas assimilation	2009-01-12	-36.5	-73.07	20				27.83
	15N2 gas assimilation	2009-01-12	-37	-75.13	20				9.82
	15N2 gas assimilation	2011-01-21	-35.9	-73.55	20				146.71
	15N2 gas assimilation	2011-01-24	-37.5	74.01	20				36.96
	15N2 gas assimilation	2011-01-25	-38	-73.5	20				5.11
	15N2 gas assimilation	2011-01-26	-38.5	-75.6	20				7.68
	15N2 gas assimilation	2011-01-27	-39.5	-73.4	20				30.26
Eyal Rahav et al., 2015. Marine Ecology Progress Series	15N2 gas assimilation	2010 Mar	29.4667	34.9167	200.478				15.69
	15N2 gas assimilation	2012 July	29.4667	34.9167	200				65.58
data shown in figure 4	15N2 gas assimilation	2012 Sep	29.4667	34.9167	200				84.98
Shiozaki et al., 2015. Biogeosciences	15N2 assimilation		39.3332	142.166	34				277.2
	15N2 assimilation		38.4172	142	9				39.645
	15N2 assimilation		39.3332	142.166	62				67.425
	15N2 assimilation		39.3332	142.166	42				37.635
Shiozaki et al., 2015. Biogeosciences	15N2 gas assimilation	2006-09-10	30.71	129.35					305	29.4		0.01		0.032	0.31	n.a.
	15N2 gas assimilation	2006-09-11	28.92	131.17					377	30.5		/		0.019	/	0.6
	15N2 gas assimilation	2006-09-13	30.39	127.31					306	29		0.021		0.012	1.75	0.83
	15N2 gas assimilation	2006-09-14	30.39	127.76					77.2	28.7		0.019		0.011	1.73	n.a.
	15N2 gas assimilation	2007-09-06	30.82	128.38					38.4	28.7		0.009		0.025	0.36	0.55
	15N2 gas assimilation	2007-09-07	28.72	130.97					88.1	29.4		0.009		0.015	0.6	0.36
	15N2 gas assimilation	2007-09-08	26.25	133.17					67.3	29.5		0.01		/	/	0.39
	15N2 gas assimilation	2007-09-09	23.81	133.16					77.7	29.3		0.005		/	/	0.8
	15N2 gas assimilation	2007-09-10	24.44	130.22					29.9	29.5		0.01		0.036	0.28	0.35
	15N2 gas assimilation	2007-09-12	29.05	129.85					251	29.1		0.003		0.004	0.75	0.39
	15N2 gas assimilation	2007-07-23	33.84	128.61					29.5	25.1		0.042		0.017	2.47	n.a.
	15N2 gas assimilation	2007-07-25	32.24	129.25					113	28.6		0.017		0.005	3.4	n.a.
	15N2 gas assimilation	2007-07-25	32.25	127.85					171	28.6		0.032		0.005	6.4	n.a.
	15N2 gas assimilation	2007-07-27	31.75	127.5					418	29.4		0.017		0.016	1.06	n.a.
	15N2 gas assimilation	2009-09-10	25.13	125.67					62.7	29.2		0.015		/	/	0.19
	15N2 gas assimilation	2009-09-10	25.07	125.2					58.9	29		0.374		0.023	16.3	0.39
	15N2 gas assimilation	2009-09-10	25.19	125.73					753	29.6		0.003		0.014	0.21	0.25
	15N2 gas assimilation	2009-09-11	24.67	125.57					49.1	29.2		0.053		0.009	5.89	0.89
	15N2 gas assimilation	2009-09-11	24.92	125.61					105	29.4		0.004		0.005	0.8	0.4
	15N2 gas assimilation	2010-09-04	30.66	129.28					70	29.1		0.021		0.009	2.33	n.a.
	15N2 gas assimilation	2010-09-09	28.4	126.9					79	28.6		0.019		0.02	0.95	n.a.
	15N2 gas assimilation	2010-09-11	24.6	125.75					179	29.2		0.015		/	/	n.a.
Norbert Wasmund et al., 2015. Deep Sea Research I	15N2 assimilation		-17.26	11.18	40				8.712	22.6		0.59		0.19	3.2
	15N2 assimilation		-20.5	12.7	40				38.304	21.9		n.d.		n.d.	n.d.
data shown in table 4	15N2 assimilation		-23	11.83	40				11.064	20.6		n.d.		n.d.	n.d.
	15N2 assimilation		-23	13.52	40				0.552	18.7		n.d.		n.d.	n.d.
	15N2 assimilation		-23	14.23	40				35.904	15.3		n.d.		n.d.	n.d.
	15N2 assimilation		-20	12.64	40				31.608	19.1		n.d.		n.d.	n.d.
	15N2 assimilation		-20	11.32	40				88.128	21.5		n.d.		n.d.	n.d.
	15N2 assimilation		-17.27	11.06	40				37.728	21.2		n.d.		n.d.	n.d.
	15N2 assimilation		-17.27	11.48	40				2.328	18.7		n.d.		n.d.	n.d.
	15N2 assimilation		-17.34	11.49	40				-57.36	16		23.29		1.32	17.6
	15N2 assimilation		-17.42	11.02	40				-94.104	20		2.34		0.32	7.3
	15N2 assimilation		-22.88	14.4	40				-12.096	13.8		15.78		1.39	11.4
	15N2 assimilation		-18.25	10.83	40				-2.088	17.2		17		2.5	6.8
	15N2 assimilation		-18.59	10.77	40				3.72	16.2		13.42		0.38	35.2
	15N2 assimilation		-18.91	10.7	40				2.832	16.6		13.69		0.84	16.3
	15N2 assimilation		-19.05	10.66	40				-9.456	16.7		11.59		1.55	7.5
	15N2 assimilation		-18	9.7	40				6.336	18.4		16.68		3.54	4.7
	15N2 assimilation		-18.3	9.66	40				-0.432	17.2		9.23		0.97	9.5
	15N2 assimilation		-18.68	9.65	40				-1.392	17		10.71		0.89	12
	15N2 assimilation		-18.99	9.67	40				-7.344	17.5		6.46		0.64	10.1
	15N2 assimilation		-23	14.05	40				4.8	21.7		n.d.		n.d.	n.d.
	15N2 assimilation		-23.5	14	40				-16.32	18.5		n.d.		n.d.	n.d.
	15N2 assimilation		-24	14	40				17.352	19.1		n.d.		n.d.	n.d.
	15N2 assimilation		-25	14	40				-70.992	17.2		n.d.		n.d.	n.d.
	15N2 assimilation		-26	14.5	40				4.824	16.2		n.d.		n.d.	n.d.
	15N2 assimilation		-26.67	14.42	40				6.816	16.8		4.06		0.76	5.4
	15N2 assimilation		-26.67	14	40				24.432	18.4		3.41		0.26	13.4
	15N2 assimilation		-26	13.55	40				63.792	18.6		n.d.		n.d.	n.d.
	15N2 assimilation		-24.5	13.7	40				-0.24	18.6		n.d.		n.d.	n.d.
	15N2 assimilation		-24	13.11	40				-79.416	19.4		n.d.		n.d.	n.d.
	15N2 assimilation		-23	11.75	40				17.472	22		0.66		0.34	1.9
	15N2 assimilation		-22.6	12.5	40				-25.752	21.1		0.65		0.22	3
	15N2 assimilation		-23	13.03	40				-10.416	16.3		n.d.		n.d.	n.d.
	15N2 assimilation		-11	8	40				49.8	21.6		n.d.		n.d.	n.d.
	15N2 assimilation		-14	10.12	40				-43.752	19.5		4.1		0.49	8.42
	15N2 assimilation		-15.09	12.11	40				-97.92	18.5		10.56		0.85	12.43
	15N2 assimilation		-12.33	13.43	40				-19.752	19.8		6.4		0.58	10.96
	15N2 assimilation		-10.5	13.58	40				-12.816	17.9		13.03		1.12	11.6
	15N2 assimilation		-10.5	13	40				16.32	20.3		3.82		0.63	6.07
	15N2 assimilation		-10.5	11.85	40				-16.392	21.5		n.d.		n.d.	n.d.
	15N2 assimilation		-12.5	10.87	40				27.36	21.7		n.d.		n.d.	n.d.
	15N2 assimilation		-15	9.62	40				35.352	17.8		n.d.		n.d.	n.d.
	15N2 assimilation		-17	8.56	40				1.44	17.8		n.d.		n.d.	n.d.
	15N2 assimilation		-17.25	11	40				14.736	17.4		n.d.		n.d.	n.d.
	15N2 assimilation		-20.03	12.95	40				36.384	12.9		21.88		1.4	15.6
	15N2 assimilation		-20.65	11.9	40				-3.912	15.8		10.75		0.94	11.4
	15N2 assimilation		-21.08	11.16	40				2.952	15.3		11.35		1.03	11
	15N2 assimilation		-20.03	12.95	40				32.592	12.8		19.46		1.34	14.5
	15N2 assimilation		-20.32	12.47	40				-25.2	14.5		15.87		1.11	14.3
	15N2 assimilation		-20.94	11.41	40				-16.128	16.2		11.99		0.96	12.5
	15N2 assimilation		-21.51	10.43	40				17.904	16		10.64		0.88	12.1
	15N2 assimilation		-22.08	9.45	40				59.736	16.6		2.17		0.38	5.7
	15N2 assimilation		-20.07	11.97	40				0.552	14.5		13.97		1.23	11.4
	15N2 assimilation		-20.8	12.36	40				14.76	15.5		13.16		1.28	10.2
	15N2 assimilation		-20	12.94	40				-12.768	12.7		27.64		1.62	17.1
	15N2 assimilation		-17.3	11.5	40				-36.6	13.2		29.31		1.97	14.9
	15N2 assimilation		-17.3	11.2	40				-10.44	13.8		30.08		1.91	15.7
	15N2 assimilation		-23	12.8	40				49.104	15.5		n.d.		n.d.	n.d.
	15N2 assimilation		-19.3	11.93	40				-60.696	21		5.6		0.56	10.1
	15N2 assimilation		-20.09	12.71	40				-31.656	19.3		16.34		1.22	13.4
	15N2 assimilation		-20.39	11.77	40				-13.032	21		2.49		0.38	8.2
	15N2 assimilation		-20.65	10.95	40				-24.048	22.2		0.67		0.3	2.2
	15N2 assimilation		-19.67	12.81	40				3.792	17.3		n.d.		n.d.	n.d.
	15N2 assimilation		-19.77	12.52	40				-22.152	19.6		14.09		1.16	12.2
	15N2 assimilation		-20.21	11.17	40				-5.976	22.1		1.24		0.33	3.8
	15N2 assimilation		-20	10.63	40				-6.456	22.6		0.45		0.23	1.9
Run Zhang et al., 2015. Lim and Oceanography	15N2 gas assimilation	2006-08-07	17.79	109.286	77				53.52	28.08	33.95
	15N2 gas assimilation	2006-08-07	17.51	109.287	90				60.62	28.08	33.99
data shown in figure 8, 9	15N2 gas assimilation	2006-08-07	17.23	109.296	104				129.76	28.66	33.86
	15N2 gas assimilation	2006-07-30	18.72	108.224	40				7.58	29.19	33.67
	15N2 gas assimilation	2006-07-30	18.71	107.765	62				19.6	29.29	33.85
	15N2 gas assimilation	2006-07-30	18.74	108.582	18				15.02	27.55	33.94
	15N2 gas assimilation	2006-08-07	18.22	109.294	26				24.92	29.02	33.96
	15N2 gas assimilation	2006-08-01	17.7	110.175	100				18.42	29.7	33.95
	15N2 gas assimilation	2006-08-01	17.33	110.627	100				15.6	29.96	34.06
	15N2 gas assimilation	2006-08-06	17.59	110.071	100				40.59	29.45	34.08
	15N2 gas assimilation	2006-08-06	17.37	110.378	100				19.22	29.45	34.09
Bottjer et al., 2016. Lim and Oceanography	15N2 gas assimilation	2005-06-15	22.75	-158	125				215.466
	15N2 gas assimilation	2005-07-15	22.75	-158	125				239.595
data shown in figure 3	15N2 gas assimilation	2005-08-15	22.75	-158	125				134.033
	15N2 gas assimilation	2005-09-15	22.75	-158	125				601.52
	15N2 gas assimilation	2005-10-15	22.75	-158	125				81.2523
	15N2 gas assimilation	2005-11-15	22.75	-158	125				79.7442
	15N2 gas assimilation	2005-12-15	22.75	-158	125				63.156
	15N2 gas assimilation	2006-01-15	22.75	-158	125				182.29
	15N2 gas assimilation	2006-02-15	22.75	-158	125				197.37
	15N2 gas assimilation	2006-03-15	22.75	-158	125				177.766
	15N2 gas assimilation	2006-04-15	22.75	-158	125				146.097
	15N2 gas assimilation	2006-05-15	22.75	-158	125				348.172
	15N2 gas assimilation	2006-06-15	22.75	-158	125				334.6
	15N2 gas assimilation	2006-07-15	22.75	-158	125				440.162
	15N2 gas assimilation	2006-08-15	22.75	-158	125				159.669
	15N2 gas assimilation	2006-09-15	22.75	-158	125				262.215
	15N2 gas assimilation	2006-10-15	22.75	-158	125				506.515
	15N2 gas assimilation	2006-11-15	22.75	-158	125				135.541
	15N2 gas assimilation	2006-12-15	22.75	-158	125				85.7763
	15N2 gas assimilation	2007-02-15	22.75	-158	125				105.381
	15N2 gas assimilation	2007-03-15	22.75	-158	125				158.161
	15N2 gas assimilation	2007-05-15	22.75	-158	125				239.595
	15N2 gas assimilation	2007-07-15	22.75	-158	125				102.365
	15N2 gas assimilation	2007-08-15	22.75	-158	125				239.595
	15N2 gas assimilation	2007-09-15	22.75	-158	125				226.022
	15N2 gas assimilation	2007-10-15	22.75	-158	125				293.883
	15N2 gas assimilation	2007-12-15	22.75	-158	125				19.4233
	15N2 gas assimilation	2008-01-15	22.75	-158	125				26.9634
	15N2 gas assimilation	2008-02-15	22.75	-158	125				204.91
	15N2 gas assimilation	2008-05-15	22.75	-158	125				253.167
	15N2 gas assimilation	2008-06-15	22.75	-158	125				423.573
	15N2 gas assimilation	2008-07-15	22.75	-158	125				153.637
	15N2 gas assimilation	2008-08-15	22.75	-158	125				425.081
	15N2 gas assimilation	2008-10-15	22.75	-158	125				26.9634
	15N2 gas assimilation	2008-11-15	22.75	-158	125				328.568
	15N2 gas assimilation	2009-01-15	22.75	-158	125				138.557
	15N2 gas assimilation	2009-02-15	22.75	-158	125				194.354
	15N2 gas assimilation	2009-04-15	22.75	-158	125				197.37
	15N2 gas assimilation	2009-05-15	22.75	-158	125				64.664
	15N2 gas assimilation	2009-07-15	22.75	-158	125				135.541
	15N2 gas assimilation	2009-08-15	22.75	-158	125				186.814
	15N2 gas assimilation	2009-10-15	22.75	-158	125				277.295
	15N2 gas assimilation	2009-11-15	22.75	-158	125				218.482
	15N2 gas assimilation	2010-05-15	22.75	-158	125				423.573
	15N2 gas assimilation	2010-06-15	22.75	-158	125				132.525
	15N2 gas assimilation	2010-07-15	22.75	-158	125				235.071
	15N2 gas assimilation	2010-08-15	22.75	-158	125				147.605
	15N2 gas assimilation	2010-09-15	22.75	-158	125				523.103
	15N2 gas assimilation	2010-10-15	22.75	-158	125				675.413
	15N2 gas assimilation	2011-01-15	22.75	-158	125				233.563
	15N2 gas assimilation	2011-02-15	22.75	-158	125				266.739
	15N2 gas assimilation	2011-03-15	22.75	-158	125				349.68
	15N2 gas assimilation	2011-04-15	22.75	-158	125				57.1239
	15N2 gas assimilation	2011-06-15	22.75	-158	125				310.472
	15N2 gas assimilation	2012-01-15	22.75	-158	125				128.001
	15N2 gas assimilation	2012-05-01	22.75	-158	125				304.44
	15N2 gas assimilation	2012-05-15	22.75	-158	125				346.664
	15N2 gas assimilation	2012-07-15	22.75	-158	125				195.862
	dissolved 15N2 assimilation	2012-08-15	22.75	-158	125				192.846
	dissolved 15N2 assimilation	2012-09-15	22.75	-158	125				426.589
	dissolved 15N2 assimilation	2012-12-15	22.75	-158	125				149.113
	dissolved 15N2 assimilation	2013-02-15	22.75	-158	125				307.456
	dissolved 15N2 assimilation	2013-03-15	22.75	-158	125				357.22
	dissolved 15N2 assimilation	2013-04-15	22.75	-158	125				230.547
	dissolved 15N2 assimilation	2013-05-15	22.75	-158	125				278.803
	dissolved 15N2 assimilation	2013-06-30	22.75	-158	125				135.541
	dissolved 15N2 assimilation	2013-08-15	22.75	-158	125				274.279
	dissolved 15N2 assimilation	2013-09-15	22.75	-158	125				195.862
	dissolved 15N2 assimilation	2013-10-15	22.75	-158	125				153.637
	dissolved 15N2 assimilation	2013-11-15	22.75	-158	125				75.2202
	dissolved 15N2 assimilation	2013-12-15	22.75	-158	125				22.4394
Angela Knapp et al., 2016. PNAS	15N2 gas assimilation	2010 Jan to 2010 Feb	-20	-80					37
	15N2 gas assimilation	2010 Jan to 2010 Feb	-20	-90					98
data shown in table 1 and supplementary table 1	15N2 gas assimilation	2010 Jan to 2010 Feb	-20	-100					51
	15N2 gas assimilation	2011 Mar to 2011 April	-20	-80					23
	15N2 gas assimilation	2011 Mar to 2011 April	-20	-100					86
	15N2 gas assimilation	2011 Mar to 2011 April	-15	-82					61
Loscher et al., 2016. Biogeoscience	dissolved 15N2 assimilation	2012 Nov to 2012 Dec	-16.5	-76	A (M90)				628.7
	dissolved 15N2 assimilation	2012 Nov to 2012 Dec	-16	-76.5	A (M91)				490.8
data shown in table 1 and supplementary	dissolved 15N2 assimilation	2012 Nov to 2012 Dec	-17	-83.5	B (M90)				245
	dissolved 15N2 assimilation	2012 Nov to 2012 Dec	-16.4	-80.5	C (M90)				150.6
	dissolved 15N2 assimilation	2012 Nov to 2012 Dec	-16.749	-83.999					339.93
	dissolved 15N2 assimilation	2012 Nov to 2012 Dec	-17.166	-83.583					102.74
	dissolved 15N2 assimilation	2012 Nov to 2012 Dec	-15.999	-79.5					131.03
	dissolved 15N2 assimilation	2012 Nov to 2012 Dec	-16.333	-80.5					123.23
	dissolved 15N2 assimilation	2012 Nov to 2012 Dec	-16.749	-78					290.95
	dissolved 15N2 assimilation	2012 Nov to 2012 Dec	-16.749	-76					215.8
	dissolved 15N2 assimilation	2012 Nov to 2012 Dec	-16.232	-75.666					468.45
	dissolved 15N2 assimilation	2012 Nov to 2012 Dec	-16.155	-76.823					500.03
	dissolved 15N2 assimilation	2012 Nov to 2012 Dec	-15.54	-75.614					341.21
	dissolved 15N2 assimilation	2012-11-01	1.666	-85.833	499.8				30.38
	dissolved 15N2 assimilation	2012-11-02	0	-85.833	500.3				14.59
	dissolved 15N2 assimilation	2012-11-03	-2	-85.833	500				18.93
	dissolved 15N2 assimilation	2012-11-04	-4	-85.832	499.7				39.8
	dissolved 15N2 assimilation	2012-11-08	-7.999	-85.832	500				2.7
	dissolved 15N2 assimilation	2012-11-08	-10	-85.833	501				9.94
	dissolved 15N2 assimilation	2012-11-09	-12	-85.833	500				48.58
	dissolved 15N2 assimilation	2012-11-10	-13.999	-85.834	500				130.18
	dissolved 15N2 assimilation	2012-11-10	-15.916	-85.95	500				74.96
	dissolved 15N2 assimilation	2012-11-22	-16.749	-78.001	500				301.62
	dissolved 15N2 assimilation	2012-12-04	-6.19	-81.14	301.1				229.72
	dissolved 15N2 assimilation	2012-12-07	-9.189	-78.67	37.4				274.89
	dissolved 15N2 assimilation	2012-12-10	-11.47	-79.43	300.5				605.19
	dissolved 15N2 assimilation	2012-12-11	-12.008	-77.23	51.7				506.46
	dissolved 15N2 assimilation	2012-12-11	-12.008	-77.23	36.4				173.26
	dissolved 15N2 assimilation	2012-12-12	-12.039	-79	301.5				425.74
	dissolved 15N2 assimilation	2012-12-16	-13.429	-76.37	71.6				438.62
	dissolved 15N2 assimilation	2012-12-17	-14.185	-76.933	302.5				443.1
Clara Martinez Perez et al., 2016. Nature Microbiology	dissolved 15N2 assimilation	2013 May	11.2	-60.18	200				308.599			0.0291859	0.0177969	0.018	1.62144				37.78
	dissolved 15N2 assimilation	2013 May	13.478	-58.186	200				877.96			0.0174803	0.0162549	0.006	2.91338				53.83
integrated rates calculated from volumetric rates	dissolved 15N2 assimilation	2013 May	14.3	-56.45	200				206.88			0.0300131	n.d.	n.d	n.d.				59.49
supplementary tables	dissolved 15N2 assimilation	2013 May	14.3	-54.3	200				1094.86			0.0159127	n.d.	0.009	1.76807				71.98
	dissolved 15N2 assimilation	2013 May	14.3	-49.15	200				194.87			0.0223824	n.d.	0.001	22.3824				39.46
	dissolved 15N2 assimilation	2013 May	14.3	-46.15	200				225.34			0.0679255	n.d.	n.d	n.d.				35.87
	dissolved 15N2 assimilation	2013 May	14.3	-41.45	200				210.71			0.002649	n.d.	n.d	n.d.				48.41
	dissolved 15N2 assimilation	2013 May	14.3	-39.3	200				235.6			0.040649	n.d.	n.d	n.d.				60.84
	dissolved 15N2 assimilation	2013 May	14.5	-35.001	200				157.67			0.0263417	n.d.	n.d	n.d.				60.56
	dissolved 15N2 assimilation	2013 May	14.3	-32.45	200				201.55			0.056814	0.018613	n.d	n.d.				46.89
	dissolved 15N2 assimilation	2013 May	14.5	-30.502	200				251			0.0333417	n.d.	0.005	6.66834				71.14
	dissolved 15N2 assimilation	2013 May	14.5	-28.251	200				269.43			14.548	0.000511422	1.004	14.49				64.91
	dissolved 15N2 assimilation	2013 May	14.499	-26.001	200				173.71			0.035	n.d.	0.054	0.648148				54.33
	dissolved 15N2 assimilation	2013 May	14.5	-21.501	200				137.05			0.162297	0.000162297	0.277	0.585911				88.39
Virginie Riou et al., 2016. PLOS one	dissolved 15N2 assimilation	2011-07-25 to 2011-08-03	31.5	-33	207				92.56
	dissolved 15N2 assimilation	2011-07-25 to 2011-08-03	32.2	-33	200				453.79
data shown in figure 7 and supplementary	dissolved 15N2 assimilation	2011-07-25 to 2011-08-03	33.7	-33	201				397.85
	dissolved 15N2 assimilation	2011-07-25 to 2011-08-03	35	-33	202				107.95
	dissolved 15N2 assimilation	2011-07-25 to 2011-08-03	36.23	-33.9	201				456.71
Fonseca-Batista et al., 2017. JGR.	dissolved 15N2 assimilation	2012-11-01	37.833	-12.0872	100				140			< DL	< DL	< DL					9.9
	dissolved 15N2 assimilation	2012-11-02	34.876	-13.1352	114				60			< DL	< DL	< DL					23.9
	dissolved 15N2 assimilation	2012-11-05	26.049	-17.4585	89				120			< DL	0.429877	< DL					20.1
	dissolved 15N2 assimilation	2012-11-06	23.69	-20.1823	77				140			< DL	0.0962188	< DL					41.5
	dissolved 15N2 assimilation	2012-11-07	18.755	-20.7015	90				370			< DL	< DL	0.115326					56.6
	dissolved 15N2 assimilation	2012-11-11	8.472	-18.6202	83				110			< DL	< DL	< DL				7810	34.2
	dissolved 15N2 assimilation	2012-11-13	2.405	-13.602	114				80			< DL	< DL	< DL				4420	47.5
	dissolved 15N2 assimilation	2012-11-15	-2.263	-9.253	84				120			< DL	0.0483601	0.0970222				4550	52.5
	dissolved 15N2 assimilation	2012-11-16	-4.668	-7.061	101				50			< DL	< DL	0.142781				6430	36.2
	dissolved 15N2 assimilation	2012-11-17	-7.393	-4.905	115				50			0.373495	< DL	0.18854				7660	56.3
	dissolved 15N2 assimilation	2012-11-19	-13.103	-0.328	104				80			< DL	< DL	0.170237					40.8
	dissolved 15N2 assimilation	2012-11-20	-17.2829	2.97667	100				90			6.97717	0.0789023	0.609522				7430	97.3
	dissolved 15N2 assimilation	2012-11-21	-18.2497	3.78417	75				70			4.60084	0.0961009	0.687313				3360	55
	dissolved 15N2 assimilation	2012-11-22	-20.9872	5.99765	60				50			6.54642	0.0672489	0.669009				5810	68.9
Luo et al., 2012. Earth Syst. Sci. Data	C2H2 Reduction	2009-07-26	41.4988	-9.32358	65	0.00530023			0.00530023	18.5959	35.6997	0.605744		0.0620624			0.154489
	C2H2 Reduction	2009-07-27	41.5005	-10.5791	60	0.0113276			0.0113276	19.7531	35.8655	0.130776		0.0224325
dataset downloaded from PANGAEA	C2H2 Reduction	2009-07-28	41.5002	-12.2618	62	0.00227783			0.00227783	19.809	35.9897	0.05125		0.0205			0.0212166
https://doi.pangaea.de/10.1594/PANGAEA.774851	C2H2 Reduction	2009-07-30	41.5005	-15.2924	67	0.0210237			0.0210237	19.7535	35.9565	0.0900372		0.0205
	C2H2 Reduction	2009-07-31	41.5013	-17.1755	53	0.0136997			0.0136997	18.9495	35.8671	0.05125		0.0339626			0.403733
Please refer to Luo et al., 2012 for detailed information	C2H2 Reduction	2009-08-01	41.4443	-19.2638	55	0.00483452			0.00483452	19.1372	35.8945	0.148644		0.0535289
	C2H2 Reduction	2009-08-02	39.9961	-19.9975	70	0.00580067			0.00580067	20.3547	36.0679	0.05125		0.0205			0.0572641
	C2H2 Reduction	2009-08-03	37.9803	-20.006	80	0.017051			0.017051	21.8466	36.2951	0.139005		0.0205
	C2H2 Reduction	2009-08-04	36.4999	-20.0043	85	0.0084317			0.0084317	22.9409	36.6317	0.05125		0.0185547			0.0169732
	C2H2 Reduction	2009-08-05	34.9935	-19.9655	80	0.00404178			0.00404178	23.956	36.6032	0.081383		0.0243652
	C2H2 Reduction	2009-08-06	33.501	-19.9983	105	0.012748			0.012748	23.8706	36.9482	0.104927		0.0205			0.498486
	C2H2 Reduction	2009-08-07	31.5001	-20.003	105	0.0168388			0.0168388	23.9979	37.0279	0.134118		0.0188437
	C2H2 Reduction	2009-08-08	30.5032	-20.0155	105	0.0520563			0.0520563	23.9449	37.0744	0.05125		0.0286281
	C2H2 Reduction	2009-08-09	29.8483	-19.1881	90	0.0660833			0.0660833	23.7864	37.1126	0.172253		0.0205
	C2H2 Reduction	2009-08-10	29.5473	-17.5559	115	0.0990387			0.0990387	23.9796	37.0983	0.0310895		0.049109			0.0337817
	C2H2 Reduction	2009-08-11	29.2465	-15.93	110	0.0569319			0.0569319	23.58	36.9783	0.05125		0.0400671
	C2H2 Reduction	2009-08-12	28.8742	-14.1033	80	0.00450652			0.00450652	22.6107	36.6682	0.05125		0.0526236			0.154901
	C2H2 Reduction	2009-07-11	41.3527	-9.55732	40	0.00176962			0.00176962	18.316	35.9606	0.05125		0.0205
	C2H2 Reduction	2009-07-12	41.3309	-9.57094	60	0.00489327			0.00489327	18.6258	35.6573	0.202286		0.061184
	C2H2 Reduction	2009-07-13	41.2898	-9.59936	55	0.00597705			0.00597705	18.5337	35.6589	0.273794		0.022415
	C2H2 Reduction	2009-07-17	42.0025	-9.00593	30	0.00694038			0.00694038	17.1952	35.4358	0		0
	C2H2 Reduction	2009-07-18	41.8413	-9.05954	30	0.00438098			0.00438098	15.5573	35.5561	0.700631		0.0231057
	C2H2 Reduction	2009-07-19	41.6059	-9.03601	30	0.0120116			0.0120116	15.0849	35.9258	1.34239		0.177252
	C2H2 Reduction	2009-07-20	41.4367	-9.05909	30	0.00804508			0.00804508	15.0347	35.723	2.11494		0.0724286
	C2H2 Reduction	2009-08-21	31.0003	-10.0131	30	0.00111076			0.00111076	16.65	37.5241			1.35594
	C2H2 Reduction	2009-08-23	30.7389	-10.6514	60	0.00111028			0.00111028	19.34	36.5202	0.76		0.616994
	C2H2 Reduction	2009-08-24	30.9033	-10.8019	60	0.00150104			0.00150104	19.93	36.3688	1.39		0.724796
	C2H2 Reduction	2009-08-25	30.9958	-10.9078	60	0.0054643			0.0054643	19.77	36.3714	0.41		0.715304
	C2H2 Reduction	2009-08-26	31.1142	-10.6031	60	0.0148798			0.0148798	20.37	36.1056	2.42		0.78107
	C2H2 Reduction	2009-08-28	31.0064	-11.3081	60	0.014294			0.014294	19.96	36.3828	0.06		0.410882
	C2H2 Reduction	2009-08-29	30.9541	-11.4027	60	0.00871557			0.00871557	20.31	36.407	1.5		0.359354
	C2H2 Reduction	2009-08-30	30.8894	-11.4458	60	0.010729			0.010729	21.15	36.4327	0.76		0.490434
	15N2 assimilation	2006-08-26	0.0043009	-140.001	100		97.4861		97.4861	35.3817	4.32	0.49					23.6712
	15N2 assimilation	2006-08-21	0.00099722	-155	80		23.093		23.093	33.4646	3.55	0.5					19.6187
	15N2 assimilation	2006-06-09	0.0055241	-170	120		106.908		106.908	35.2237	0.47	0.23					21.2329
	15N2 assimilation	2006-10-09	0.0012574	179.999	145		176.333		176.333	34.6602	0.02	0.25					37.19
	15N2 assimilation	2006-06-09	-0.00027685	165.002	150		58.2529		58.2529	33.7501	0.08	0.03					14.8487
	15N2 assimilation	2006-09-22	0.35672	156.002	150				35.6564	33.8071	0	0.07					21.8195
	15N2 assimilation	2006-09-23	-3.22	152.29	100				67.9827	34.3131	0	0.13					25.2165
	15N2 assimilation	2006-09-25	-0.0069417	149.506	100				101.795	33.8847		0.036					23.0128
	15N2 assimilation	2006-09-27	0.60006	145.001	67				536.049	33.9128	0	0.08					21.3332
	15N2 assimilation	2009-09-30	-5.59	147.41	100				25749.7	27.3066	0	0.13					22.0666
	15N2 assimilation	2008-06-27	33.626	32.651	146.2		0		0	39.6554
	15N2 assimilation	2008-06-28	33.7037	32.6368	141.7		0.696		0.696	39.6554
	15N2 assimilation	2008-07-04	34.1367	18.4442	160.8		10.775		10.775	38.5953
	15N2 assimilation	2008-07-05	33.9698	18.5868	160.3		20.904		20.904	38.5953
	15N2 assimilation	2008-07-09	35.6683	14.1002	80.6		21.4507		21.4507	37.6435
	15N2 assimilation	2008-07-10	38.1023	10.2255	60.4		31.4556		31.4556	38.1255
	15N2 assimilation	2008-07-12	39.096	5.34217	130.4		18.8895		18.8895	37.3935
	15N2 assimilation	2008-07-13	39.161	5.15183	130.7		10.308		10.308	37.4119
	15N2 assimilation	2008-07-14	41.0887	5.05717	200.1		194.969		194.969	38.0147
	15N2 assimilation	2005-06-15	22.75	-158	125				116.378
	15N2 assimilation	2005-07-16	22.75	-158	125				128.652
	15N2 assimilation	2005-08-14	22.75	-158	125				75.187
	15N2 assimilation	2005-09-09	22.75	-158	125				310.503
	15N2 assimilation	2005-10-08	22.75	-158	125				48.6227
	15N2 assimilation	2005-11-16	22.75	-158	125				47.4942
	15N2 assimilation	2005-12-13	22.75	-158	125				39.8368
	15N2 assimilation	2006-01-25	22.75	-158	125				98.9971
	15N2 assimilation	2006-02-15	22.75	-158	125				107.154
	15N2 assimilation	2006-03-10	22.75	-158	125				97.0667
	15N2 assimilation	2006-04-01	22.75	-158	125				81.8374
	15N2 assimilation	2006-05-26	22.75	-158	125				182.297
	15N2 assimilation	2006-06-13	22.75	-158	125				175.419
	15N2 assimilation	2006-07-12	22.75	-158	125				230.162
	15N2 assimilation	2006-08-08	22.75	-158	125				87.4369
	15N2 assimilation	2006-09-15	22.75	-158	125				139.888
	15N2 assimilation	2006-10-19	22.75	-158	125				262.877
	15N2 assimilation	2006-11-08	22.75	-158	125				75.341
	15N2 assimilation	2006-12-09	22.75	-158	125				51.2752
	15N2 assimilation	2007-02-06	22.75	-158	125				61.6075
	15N2 assimilation	2007-03-20	22.75	-158	125				87.4022
	15N2 assimilation	2007-05-03	22.75	-158	125				128.832
	15N2 assimilation	2007-06-09	22.75	-158	125				60.1692
	15N2 assimilation	2007-07-07	22.75	-158	125				128.831
	15N2 assimilation	2007-08-02	22.75	-158	125				120.224
	15N2 assimilation	2007-09-02	22.75	-158	125				156.161
	15N2 assimilation	2007-12-20	22.75	-158	125				16.3847
	15N2 assimilation	2008-01-28	22.75	-158	125				20.8931
	15N2 assimilation	2008-02-23	22.75	-158	125				110.368
	15N2 assimilation	2008-05-27	22.75	-158	125				136.816
	15N2 assimilation	2008-06-25	22.75	-158	125				222.168
	15N2 assimilation	2008-07-26	22.75	-158	125				85.4519
	15N2 assimilation	2008-08-17	22.75	-158	125				222.194
	15N2 assimilation	2008-10-11	22.75	-158	125				20.3253
	15N2 assimilation	2008-12-01	22.75	-158	125				173.347
	15N2 assimilation	2009-01-21	22.75	-158	125				77.6059
	15N2 assimilation	2009-02-18	22.75	-158	125				106.068
	15N2 assimilation	2009-04-29	22.75	-158	125				107.146
	15N2 assimilation	2009-05-28	22.75	-158	125				39.7888
	15N2 assimilation	2009-07-04	22.75	-158	125				74.7898
	15N2 assimilation	2009-07-25	22.75	-158	125				101.554
	15N2 assimilation	2009-09-26	22.75	-158	125				147.595
	15N2 assimilation	2009-11-05	22.75	-158	125				118.098
	15N2 assimilation	2010-04-08	22.75	-158	125				221.276
	15N2 assimilation	2010-05-20	22.75	-158	125				74.4529
	15N2 assimilation	2010-06-10	22.75	-158	125				125.853
	15N2 assimilation	2010-07-10	22.75	-158	125				81.5254
	15N2 assimilation	2010-08-09	22.75	-158	125				628.401
	15N2 assimilation	2010-09-05	22.75	-158	125				273.161
	15N2 assimilation	2010-10-05	22.75	-158	125				347.344
	C2H2 Reduction	1973-09-17	33.9	-62.5	125	0.206571			0.206571	26.54	36.305	0.2315		0.012
	C2H2 Reduction	1973-09-19	32.1	-59.8	150	0.185893			0.185893	26.99	36.574	0.1485		0.056
	C2H2 Reduction	1973-09-20	32.4	-59.6	150	0.246107			0.246107	26.95	36.555	0.094		0.008
	C2H2 Reduction	1973-09-21	32.5	-63	175	0.0846429			0.0846429	27.13	36.195	0.2565		0
	C2H2 Reduction	1973-09-28	28.1	-66.7	150	1.05			1.05	27.4	36.558	0.085		0.006
	C2H2 Reduction	1973-09-29	26.9	-67.5	150	4.68782			4.68782	27.32	36.663	0.064		0
	C2H2 Reduction	1973-10-01	31.9	-70.5	150	0.24225			0.24225	26.22	36.204	0.05		0.018
	C2H2 Reduction	1973-10-02	32.1	-69.9	175	0.193607			0.193607	126.19	36.202	0.012		0.006
	C2H2 Reduction	1973-10-03	32.4	-70.1	175	0.443679			0.443679	26.59	36.245	0.121		0.008
	C2H2 Reduction	1974-02-06	20.167	-72.1	200	0.0461143			0.0461143
	C2H2 Reduction	1974-02-08	20.242	-73.483	200	0.331881			0.331881
	C2H2 Reduction	1974-02-11	20.36	-73.553	150	0.303019			0.303019
	C2H2 Reduction	1974-02-13	19.63	-74.875	75	0.0706671			0.0706671
	C2H2 Reduction	1974-02-14	19.387	-75.007	150	0.286131			0.286131
	C2H2 Reduction	1974-02-16	18.107	-75.82	175	2.23899			2.23899
	C2H2 Reduction	1974-02-17	17.723	-72.602	200	0.621857			0.621857
	C2H2 Reduction	1974-02-18	17.513	-68.335	175	10.9948			10.9948
	C2H2 Reduction	1974-02-19	16.75	-67.017	200	10.1205			10.1205
	C2H2 Reduction	1974-02-20	14.982	-67.012	175	126.927			126.927
	C2H2 Reduction	1974-02-21	12.905	-67.058	200	29.2719			29.2719
	C2H2 Reduction	1974-02-26	14.092	-70.913	175	0.564628			0.564628
	C2H2 Reduction	1974-02-27	16.475	-73.04	200	8.04906			8.04906
	C2H2 Reduction	1974-03-01	19.73	-74.67	200	0.205566			0.205566
	C2H2 Reduction	1974-03-02	20.273	-73.652	150	0.202584			0.202584
	C2H2 Reduction	1974-03-03	20.233	-71.267	200	0.0658586			0.0658586
	C2H2 Reduction	1974-03-04	18.55	-67.767	200	0.557117			0.557117
	C2H2 Reduction	1974-03-05	17.983	-68.017	150	18.3047			18.3047
	C2H2 Reduction	1974-08-08	13.658	-62.35	200	540.803			540.803
	C2H2 Reduction	1974-08-09	13.65	-65.92	200	338.524			338.524
	C2H2 Reduction	1974-08-10	15.228	-68.095	200	356.611			356.611
	C2H2 Reduction	1974-08-11	18.3	-67.6	200	48.9766			48.9766
	C2H2 Reduction	1974-08-13	23.013	-67.7	200	7.37115			7.37115
	C2H2 Reduction	1974-08-14	25.78	-67.78	100	0.841221			0.841221
	C2H2 Reduction	1974-08-15	28.52	-67.63	200	1.59678			1.59678
	C2H2 Reduction	1974-08-16	31.67	-67.72	200	1.11682			1.11682
	C2H2 Reduction	1974-08-17	32.8	-67.8	75	0.471268			0.471268
	C2H2 Reduction	1974-08-18	34.93	-68.423	175	0.387677			0.387677
	C2H2 Reduction	1974-08-19	36.458	-68.23	100	3.09219			3.09219
	C2H2 Reduction	1974-08-21	39.427	-72.18	100	7.3173			7.3173
	C2H2 Reduction	1994-05-24	23.8667	-71.6677	123	6.9			6.9	27.05	36.43
	C2H2 Reduction	1994-05-26	22.0747	-66.5378	137	3.8			3.8	27.4	36.29
	C2H2 Reduction	1994-05-27	21.0383	-63.6043	163	293			293	26.89	36.48
	C2H2 Reduction	1994-05-28	20.0525	-60.8167	172	1121			1121	26.72	36.45
	C2H2 Reduction	1994-05-29	19.1197	-58.2347	180	183			183	26.62	35.18
	C2H2 Reduction	1994-05-30	18.2258	-55.676	140	2496			2496	26.46	35.41
	C2H2 Reduction	1994-05-31	17.3097	-53.1667	176	1346			1346	26.27	35.3
	C2H2 Reduction	1994-06-01	16.4697	-50.823	140	192			192	25.68	36.73
	C2H2 Reduction	1994-06-04	14.8843	-54.7423	125	47			47	26.66	35.45
	C2H2 Reduction	1994-06-05	14.506	-57.4365	80	1264.37			1264.37	27.43	29.55
	C2H2 Reduction	1994-06-06	14.1583	-60.0403	64	468.349			468.349	27.21	34.3
	C2H2 Reduction	1994-06-07	14	-61.0913	110	1617			1617	27.34	34.66
	C2H2 Reduction	1994-06-10	15.2353	-61.5687	80	3542			3542	27.81	35.06
	C2H2 Reduction	1994-06-11	17.06	-63.41	94	1719			1719	29	34.11
	C2H2 Reduction	1994-06-12	18.1378	-64.9373	100	297			297	27.72	35.73
	C2H2 Reduction	1994-06-14	20.9083	-70.07	145	1336			1336	27.89	36.25
	C2H2 Reduction	1994-06-16	24.056	-74.5732	120	157.813			157.813	27.98	36.4
	C2H2 Reduction	1994-06-18	24.8883	-76.605	121	81.6266			81.6266	28.58	36.17
	C2H2 Reduction	1996-03-29	11.3517	-56.4733	100	758			758	27	34.924
	C2H2 Reduction	1996-03-30	9.69167	-53.45	100	25			25	27	36.08
	C2H2 Reduction	1996-03-31	8.00167	-51.4	100	21			21	27.1	36.1317
	C2H2 Reduction	1996-04-01	6.64833	-47.5617	100	6			6	27.5811	36.0798
	C2H2 Reduction	1996-04-02	6.26667	-44.3067	100	7			7	27.3136	36.023
	C2H2 Reduction	1996-04-03	6.23167	-44.3283	100	33			33	27.44	35.9875
	C2H2 Reduction	1996-04-04	6.23167	-38.035	100	942			942	27	35.9805
	C2H2 Reduction	1996-04-05	6.36	-35.6833	100	66			66	27.4	35.77
	C2H2 Reduction	1996-04-06	3.16167	-34.925	100	3			3	27.8	35.6808
	C2H2 Reduction	1996-04-07	0	-34.1433	100	4.3			4.3	28.3	36.1525
	C2H2 Reduction	1996-04-08	2.05667	-32.8933	100	16			16	28.02	35.502
	C2H2 Reduction	1996-04-09	4.68667	-31.2617	100	250			250	27.9	35.5678
	C2H2 Reduction	1996-04-09	5.31167	-30.8783	100	70			70	27.6406	35.6152
	C2H2 Reduction	1996-04-10	6.5	-30.0317	100	16			16	27.1409	35.7068
	C2H2 Reduction	1996-04-11	9.72333	-27.99	100	11			11	25.88	35.9156
	C2H2 Reduction	1996-04-12	11.8833	-26.495	100	17			17	25.8	35.981
	C2H2 Reduction	1996-04-17	16.255	-29.8067	100	2.4			2.4	23.5272	36.3792
	C2H2 Reduction	1996-04-18	16.094	-33.192	100	0.48			0.48	24.205	36.3
	C2H2 Reduction	1996-04-19	15.7567	-37.9667	100	13			13	24.6	36.341
	C2H2 Reduction	1996-04-20	15.5533	-40.605	100	115			115	25.3	36.162
	C2H2 Reduction	1996-04-20	15.44	-41.7167	100	60			60	25.4	36.4461
	C2H2 Reduction	1996-04-21	15.2517	-43.49	100	451			451	25.4	36.168
	C2H2 Reduction	1996-04-21	15.1817	-44.1867	100	98			98	25.76	36.2221
	C2H2 Reduction	1996-04-22	15.0867	-45.09	100	108			108	25.5	36.169
	C2H2 Reduction	1996-04-22	14.965	-46.0017	100	93			93	25.6273	36.3658
	C2H2 Reduction	1996-04-23	14.73	-48.095	100	36			36	26.2	36.169
	C2H2 Reduction	1996-04-23	14.55	-48.4733	100	65			65	26.3	36.3176
	C2H2 Reduction	1996-04-24	14.2567	-51.8817	100	116			116	26.2825	36.1992
	C2H2 Reduction	1996-04-25	13.6167	-55.6933	100	1317			1317	26.9	35.565
	C2H2 Reduction	1996-10-13	25.1947	-69.5267	100	21.2		0	21.2	27.56	35.22
	C2H2 Reduction	1996-10-14	23.1272	-66.2472	100	8.4		0	8.4	27.92	36.29
	C2H2 Reduction	1996-10-15	22.0065	-63.313	100	1577		0	1577	28.1	34
	C2H2 Reduction	1996-10-16	20.7312	-60.4135	100	103		0	103	28.25	34
	C2H2 Reduction	1996-10-17	18.9042	-57.6367	100	117		0	117	28.06	34.21
	C2H2 Reduction	1996-10-18	16.85	-54.871	100	147		0	147	28.23	34.4
	C2H2 Reduction	1996-10-19	14.8223	-52.1867	100	412		0	412	28.21	35.77
	C2H2 Reduction	1996-10-20	13.0468	-49.8502	100	263		0	263	28.03	33.8
	C2H2 Reduction	1996-10-21	10.99	-47.1583	100	699		81	780	28.64	35.85
	C2H2 Reduction	1996-10-21	10.4872	-46.5113	100	529		184	713	29.4	34.3
	C2H2 Reduction	1996-10-22	9.017	-44.5992	100	37.6		468	505.6	29.04	33.64
	C2H2 Reduction	1996-10-23	7.175	-42.2167	100	139		0	139	28.8	34.5
	C2H2 Reduction	1996-10-23	7.339	-42.8388	100	170		0	170	28.7	33.26
	C2H2 Reduction	1996-10-24	7.85133	-45.1712	100	100		1576	1676	29.17	33.77
	C2H2 Reduction	1996-10-24	8.001	-45.875	100	197		0	197	29	33.06
	C2H2 Reduction	1996-10-25	8.52717	-48.2595	100	199		3667	3866	29.1	32.85
	C2H2 Reduction	1996-10-25	8.68917	-48.9835	100	1.9		979	980.9	29.3	30.6
	C2H2 Reduction	1996-10-26	9.17217	-51.1692	100	0.7		0.1	0.8	28.32	35.05
	C2H2 Reduction	1996-10-26	9.82317	-51.605	100	4.4		19231	19235.4	29.27	32.97
	C2H2 Reduction	1996-10-27	11.6627	-53.3115	100	413		1155	1568	28.7	33.16
	C2H2 Reduction	1996-10-27	12.0925	-53.6692	100	329		0	329	28.71	35.49
	C2H2 Reduction	1996-10-28	14.1398	-55.6375	100	1071		0	1071	28.21	35.85
	C2H2 Reduction	1996-10-28	14.6338	-56.1167	100	58		0	58	28.38	34.02
	C2H2 Reduction	1996-10-29	16.104	-57.4662	100	185		4477	4662	28.11	32.92
	C2H2 Reduction	1996-11-01	16.7113	-62.5385	100	368		2773	3141	28.8	33.26
	C2H2 Reduction	1996-11-02	17.949	-63.3277	100	842		4948	5790	28.36	33.95
	C2H2 Reduction	1996-11-04	21.9358	-70.5288	100	106		0	106	28.16	35.35
	C2H2 Reduction	2001-01-17	23.9678	-45.0002	100	7.85515			7.85515	24.3057	37.1084
	C2H2 Reduction	2001-01-19	15.66	-44.9783	100	63.2579			63.2579	24.948	37.112						12.7331
	C2H2 Reduction	2001-01-21	9.89153	-45.3997	80	37.7288			37.7288	25.915	36.252						17.2264
	C2H2 Reduction	2001-01-30	10.7915	-55.353	90	242.605			242.605	26.103	35.524					0.52	19.9668
	C2H2 Reduction	2001-01-31	10.175	-53.9258	100	0.0264031			0.0264031	26.389	36.253			0.05439		0.53
	C2H2 Reduction	2001-02-01	9.31733	-51.2678	83	1.91863			1.91863	26.349	36.19			0.04701		3.47	13.8109
	C2H2 Reduction	2001-02-02	9.30133	-49.6012	78	99.3329			99.3329	25.266	35.98			0.06458		0.22	20.3191
	C2H2 Reduction	2001-02-03	9.583	-47.8603	68	185.382			185.382	25.345	36.06			0.05702		0.21	20.5925
	C2H2 Reduction	2001-02-04	7.78467	-48.583	66	130.409			130.409	25.619	35.932			0.07878		0.23	9.81918
	C2H2 Reduction	2001-02-05	7.269	-47.7282	100	13.3013			13.3013	26.135	36.066			0.07763		1.32	17.4208
	C2H2 Reduction	2001-02-06	7.292	-45.3638	100	10.1717	16.6		26.7717	26.556	36.123			0.05882		1.15	19.3018
	C2H2 Reduction	2001-02-07	7.28517	-43.3288	114	0.0638842			0.0638842	26.331	36.139			0.07482		0.55	20.9162
	C2H2 Reduction	2001-02-08	8.14983	-41.4553	90	18.3392			18.3392	25.059	35.966			0.05293		0.35
	C2H2 Reduction	2001-02-09	9.33783	-41.9743	78	52.4572	9.09		61.5472	25.777	36.148			0.09422		0.85	17.0003
	C2H2 Reduction	2001-02-10	11.0622	-42.3163	74	32.5394	2.44		34.9794	24.636	35.702			0.06835		0.25	21.025
	C2H2 Reduction	2001-02-11	10.0787	-44.9212	70	52.7717			52.7717	25.671	36.125			0.06786		0.64	17.1098
	C2H2 Reduction	2001-02-12	10	-44.5	80	636.675			636.675	25.738	36.0295			0			21.0879
	C2H2 Reduction	2001-02-13	10.9208	-46.9367	82	24.8043	3.32		28.1243	24.781	35.927			0.07969		0.23	15.8994
	C2H2 Reduction	2001-02-14	9.75283	-49.5805	70	378.047			378.047	25.349	36.06			0.09227		0.27	19.6142
	C2H2 Reduction	2001-02-15	9.07983	-51.962	84	22.0899			22.0899	26.061	36.197			0.07697		0.6	20.8857
	C2H2 Reduction	2001-02-16	9.68083	-55.409	100		3.89		3.89	26.209	36.298			0.00855		0.18	21.016
	C2H2 Reduction	2001-02-17	11.0218	-56.2272	110	373.432			373.432	26.061	35.899			0.11389		1.33	17.9517
	C2H2 Reduction	2001-02-18	11.4985	-55.0015	80	889.203	41.4		930.603	25.939	35.853			0			17.7772
	C2H2 Reduction	2001-02-19	11.4292	-54.9688	80	370.703	84.3		455.003	26.115	35.913			0.04343		1.86	18.9677
	C2H2 Reduction	2001-02-20	11.321	-55.038	80	156.12			156.12	25.9634	35.8223
	C2H2 Reduction	2001-06-30	29.7064	-35.9018	148	0.194295			0.194295	25.22	37.6						12.3296
	C2H2 Reduction	2001-07-09	11.7077	-53.8297	103	83.3454	37	3.196	123.541	27.57	34.93						22.6807
	C2H2 Reduction	2001-07-10	11.2291	-50.9262	95	5.73606	16.4		22.1361	27.3	36.15						28.3236
	C2H2 Reduction	2001-07-11	10.635	-48.2286	90	131.748	24		155.748	27.13	36.29						22.4495
	C2H2 Reduction	2001-07-13	9.8989	-45.475	100	107.196			107.196	27.92	35.71						18.8674
	C2H2 Reduction	2001-07-14	9.93183	-45.508	80	524.28	41		565.28	27.81	35.78						18.3262
	C2H2 Reduction	2001-07-15	10.3995	-45.8137	100	312.666	51		363.666	27.73	35.82						17.8627
	C2H2 Reduction	2001-07-20	10.4958	-56.6165	18	0.0276926	98	449.691	547.718	28.27	32.34						25.9924
	C2H2 Reduction	2001-07-21	10.4058	-56.531	17	0.191848		1043.66	1043.85	28.48	32.3						18.976
	C2H2 Reduction	2001-07-23	10.534	-56.8195	32	85.7948		1.08171	86.8765	28.45	32.11						5.56227
	C2H2 Reduction	2001-07-27	11.8082	-53.6492	22	4.93246		42.44	47.3725	28.64	31.08						9.85427
	C2H2 Reduction	2001-07-28	9.30133	-52.8182	24	6.02232			6.02232	29.16	28.2			0.04494		1.63	11.4484
	C2H2 Reduction	2001-07-29	8.47467	-49.9075	25	2.83494	24		26.8349	28.89	31.5			0.05429		2.17	7.75906
	C2H2 Reduction	2001-07-30	6.37783	-47.863	30	14.7824		39.0048	53.7872	29.26	32.99			0.07835		2.22	10.3551
	C2H2 Reduction	2001-07-31	5.18017	-45.4158	40	22.7409	38	14.6099	75.3508	28.92	33.07			0.04178		1.48	10.3874
	C2H2 Reduction	2001-08-01	4.62233	-42.843	80	0.74042			0.74042	27.94	35.96			0.06087		0.95	18.7531
	C2H2 Reduction	2001-08-02	3.351	-43.3137	50	4.98756			4.98756	27.06	36.12			0.07609		1.45	23.1723
	C2H2 Reduction	2001-08-03	3.52567	-45.3148	55	5.59972			5.59972	27.55	36.22						17.6922
	C2H2 Reduction	2001-08-04	4.94433	-49.1508	34	0.731468	5	41.0757	46.8072	28.71	32.04			0.05241		1.34	19.6752
	C2H2 Reduction	2001-08-05	7.09317	-49.134	25	2.74575			2.74575	29.04	29.57					1.12	7.33901
	C2H2 Reduction	2001-08-06	5.41817	-51.4075	20	0.619748			0.619748	28	28.7						15.0482
	C2H2 Reduction	2001-08-07	7.02533	-52.3672	30	1.57957	20		21.5796	28.36	31.45			0.06886		2.21	10.5243
	C2H2 Reduction	2001-08-08	9.54467	-53.669	31	14.5952			14.5952	29.5	32.39			0.02355		0.39	12.7113
	C2H2 Reduction	2001-08-09	11.637	-54.5648	50	41.5563			41.5563	29.14	29.52			0.03757		1.06	13.9952
	C2H2 Reduction	2001-08-10	10.0228	-55.974	35	31.2465		214.452	245.698	29.44	33.76			0.05627		0.31	11.1101
	C2H2 Reduction	2001-08-11	11.826	-56.0552	28	128.122			128.122	29.32	29.08			0.01486		2.34	6.92637
	C2H2 Reduction	2001-08-12	13.9112	-54.0782	45	1.73806			1.73806	28.76	31.91			0.06295		2.04	20.9671
	C2H2 Reduction	2001-08-13	11.6355	-53.9953	40	52.4704			52.4704	29.05	32.76			0.14781		1.43	6.67183
	C2H2 Reduction	2001-08-14	11.4992	-53.9953	34	2.195	14		16.195	28.7	31.61						10.6427
	C2H2 Reduction	2001-08-15	12.508	-56.0147	75	53.0016			53.0016	28.78	32.56			0.07931		4.51	21.0188
	C2H2 Reduction	2003-04-19	11.5	-56.5	30	72.6157		1.14691	73.7626	27.335	33.702					0.587629	24.3899
	C2H2 Reduction	2003-04-20	11.24	-54.59	30	13.1879		198.531	211.719	27.271	32.715			0.0274873		0.643973	25.0279
	C2H2 Reduction	2003-04-21	10.78	-52.28	105	87.6727		27.0282	114.701	26.668	36.108			0.0329856		11.7596	29.9502
	C2H2 Reduction	2003-04-22	8.88	-52	85	255.075		0.263056	255.338	26.55	36.278			0.235084		3.21722	24.824
	C2H2 Reduction	2003-04-23	6.88	-52.03	33	1.35023		0.0192623	1.36949	28.052	24.633			0.0117774		2.94543	9.48692
	C2H2 Reduction	2003-04-24	7.14	-51.5	49.1585	72.9147		0.0641379	72.9788	27.864	36.043			0.0265638		4.83774	7.54404
	C2H2 Reduction	2003-04-25	8.31	-51.68	57	39.5036		4.92981	44.4334	28.049	34.095			0.398203		1.38965	25.0284
	C2H2 Reduction	2003-04-26	9.81	-54.08	18	21.6119		13.5417	35.1536	27.619	34.204			0.0193049		0.413115	15.1742
	C2H2 Reduction	2003-04-27	11.08	-56.25	15	39.9572		2.16822	42.1254	27.671	33.941			0.0117696		0.667847	22.7327
	C2H2 Reduction	2003-04-30	12.99	-55.06	30	14.793		145.517	160.31	27.429	34.676					2.42903	13.6221
	C2H2 Reduction	2003-05-01	11.59	-55.68	30	1.16895		180.47	181.639	27.573	34.549			0.0189022		0.893485	29.0658
	C2H2 Reduction	2003-05-02	10.35	-55.1	42	87.0348		29.0263	116.061	27.487	33.179			0.00330536		4.19937	29.7657
	C2H2 Reduction	2003-05-03	8.35	-55.64	25	93.6522		109.524	203.176	27.741	31.913			0.00790305		1.05106	23.7464
	C2H2 Reduction	2003-05-04	7.51	-54.2	22	0.324148		1.74343	2.06758	27.61	27.643					2.17479	14.4161
	C2H2 Reduction	2003-05-05	9.49	-55.68	28	120.559		43.1903	163.749	27.523	32.769			0.0308769		2.41053	11.861
	C2H2 Reduction	2003-05-06	12.11	-56.06	30	5.98745		521.185	527.172	27.417	34.62			0.00510358		2.50045	25.0126
	C2H2 Reduction	2003-05-07	12.1915	-56.0162	27	1.8354		324.774	326.609	27.39	34.65						30.7343
	C2H2 Reduction	2003-05-10	11.34	-56.51	27	7.09822		54.4432	61.5414	27.388	32.787			0.00604545		2.42745	27.3577
	C2H2 Reduction	2003-05-11	10.65	-54.28	80	157.906		30.419	188.325	27.367	34.665			0.0120975		3.34001	35.1149
	C2H2 Reduction	2003-05-12	10.7	-52.53	80	528.427		27.389	555.816	26.934	34.911			0.0221347		0.725208	25.8421
	C2H2 Reduction	2003-05-13	10.55	-50.07	130	173.45		0.540746	173.991	27.156	36.075			0.059173		1.98772	29.6841
	C2H2 Reduction	2003-05-14	10.44	-48.3	110	26.7909		0.634424	27.4254	26.996	36.339			0.0213139		0.788782
	C2H2 Reduction	2003-05-15	8.23	-48.49	88	338.961		2.72193	341.683	27.051	36.056			0.0192605		1.23255	24.9632
	C2H2 Reduction	2003-05-16	7.85	-50.06	89	149.994		1.60368	151.597	27.067	35.72			0.0217598		1.28715	23.9558
	C2H2 Reduction	2003-05-17	6.68	-52.73	20	1.09173		0	1.09173	27.954	24.267					3.38159	8.33185
	C2H2 Reduction	2003-05-18	8.32	-55.63	30	0.295355		0.0107616	0.306116	27.469	30.972			0.0428676		1.23904	9.59075
	C2H2 Reduction	2003-05-19	9.93	-57.9	40	1.84003		0.325805	2.16584	27.556	32.848					1.99586	8.99541
	C2H2 Reduction	2003-05-21	10.74	-55.39	43	0.115407		0.271283	0.38669	27.684	32.571					1.37701
	C2H2 Reduction and 15N2 assimilation	2002-09-23	21.5002	-157.003	175	120.338			202.736	27.3	34.95
	C2H2 Reduction and 15N2 assimilation	2002-09-24	23.4869	-156.979	150	126.097			38.6632	26.6733	35.31
	C2H2 Reduction and 15N2 assimilation	2002-09-25	23.4532	-156.983	150	131.879			131.879	26.74	35.32
	C2H2 Reduction and 15N2 assimilation	2002-09-26	23.5007	-157	150	181.597			181.597	26.55	35.3
	C2H2 Reduction and 15N2 assimilation	2002-09-27	25.002	-154.495	150	285.491			97.535	26.12	35.99
	C2H2 Reduction and 15N2 assimilation	2002-09-28	23.487	-155.113	150	217.441			217.441	25.97	35.25
	C2H2 Reduction and 15N2 assimilation	2002-09-28	23.487	-155.113	150	44.1886			71.5296	25.97	35.25
	C2H2 Reduction	2002-09-29	23.7207	-156.391	150	82.9747			82.9747	26.387	35.389
	C2H2 Reduction	2002-09-30	23.8698	-156.337	150	179.8			179.8	26.364	35.378
	C2H2 Reduction and 15N2 assimilation	2002-10-01	22.7498	-157.999	150	468.543			115.6	26.41	34.98
	C2H2 Reduction	2002-10-02	23.7481	-159.466	150	439.531			439.531	26.83	35.035
	C2H2 Reduction	2002-10-03	23.748	-159.49	150	209.046			209.046	26.96	35.05
	C2H2 Reduction and 15N2 assimilation	2002-10-05	19.7231	-156.449	150	316.737			164.13	26.39	35.01
	15N2 assimilation	2002-10-06	19.6523	-156.452	150	70.9243			59.0868	26.96	34.96
	C2H2 Reduction and 15N2 assimilation	2002-10-07	19.1774	-155.232	150	72.1027			34.1595	26.48	34.84
	C2H2 Reduction and 15N2 assimilation	2002-10-08	20.509	-155.47	150	200.168			114.337	26.18	35.14
	C2H2 Reduction and 15N2 assimilation	2002-10-09	20.1377	-156.403	150	116.38			60.4366	25.65	35.22
	C2H2 Reduction and 15N2 assimilation	2002-10-10	20.0656	-156.487	150	124.72			39.1844	25.64	35.19
	C2H2 Reduction and 15N2 assimilation	2002-10-11	21.5979	-156.373	150	443.832			60.3992	26.21	35.11
	C2H2 Reduction and 15N2 assimilation	2002-10-12	23.5701	-157.645	150	71.0649			1794.55	26.55	35.04
	C2H2 Reduction and 15N2 assimilation	2002-10-13	22.7455	-158.021	150	0.219491			5111.64	26.26	35.11
	C2H2 Reduction	2002-10-14	20.5078	-157.988	150	131.278			131.278	27.2	34.89
	C2H2 Reduction	2002-10-15	19.75	-156.33	150	117.807			117.807	27.06	34.87
	C2H2 Reduction and 15N2 assimilation	2003-07-14	22.75	-158	165	55.0408			55.0408	26.12	35.23
	15N2 assimilation	2003-07-19	25.97	-175	165				290.97	26.45	35.47
	15N2 assimilation	2003-07-25	28	-170	110				124.586	27.2	35.37
	15N2 assimilation	2003-07-26	23.18	-172.2	165				87.428	26.7	35.49
	15N2 assimilation	2003-07-27	27.4	-175.7	165				96.0447	26.23	35.56
	15N2 assimilation	2003-07-28	27	-179.7	110				165.597	25.48	35.52
	15N2 assimilation	2003-07-29	25.69	-170.94	110				96.5335
	15N2 assimilation	2003-07-31	24.9573	-167.013	165				116.778	26.86	35.22
	C2H2 Reduction and 15N2 assimilation	2003-08-01	24.2185	-164.011	165	4.70417			155.779	26.89	35.3
	C2H2 Reduction and 15N2 assimilation	2003-08-02	23.4065	-160.653	165	8.00486			280.612	26.54	35.35
	C2H2 Reduction and 15N2 assimilation	2003-08-04	22.75	-158	165	27.5446			27.5446	26.62	35.17
	C2H2 Reduction	2003-08-07	18.5126	-156.989	165				148.734	27.01	34.74
	C2H2 Reduction	2003-08-08	18.5212	-156.979	165	121.277			121.277	27.05	34.76
	C2H2 Reduction and 15N2 assimilation	2003-08-09	18.94	-154.8	110	50.3241			93.5221	26.26	34.65
	C2H2 Reduction	2003-08-10	19.5	-157	110				134.816	26.67	34.86
	C2H2 Reduction	2003-08-11	19.5	-157	110	7.18613			7.18613	26.6	34.901
	C2H2 Reduction and 15N2 assimilation	2003-08-12	19.5	-159	110	42.0923			42.0923	27.4	34.985
	15N2 assimilation	2003-08-13	19.5	-159	110	59.5215			187.308	27.35	34.99
	15N2 assimilation	2003-08-14	20.5	-161	110				186.205	27.5	34.93
	C2H2 Reduction and 15N2 assimilation	2003-08-15	21	-159	165	34.502			184.633	27.0885	34.8775
	C2H2 Reduction and 15N2 assimilation	2003-08-15	21	-159	165	23.9278			23.9278	27.0885	34.8775
	C2H2 Reduction and 15N2 assimilation	2003-08-16	21	-159	110	48.227			48.227	26.867	34.905
	C2H2 Reduction and 15N2 assimilation	2003-08-17	20.2425	-156.5	110	35.0311			212.274	27.17	34.82
	C2H2 Reduction and 15N2 assimilation	2003-08-18	20.2318	-158.92	165	194.316			265.201	27.72	35.04
	C2H2 Reduction and 15N2 assimilation	2003-08-19	19.1167	-162.217	165	70.1468			255.147	27.255	34.945
	C2H2 Reduction and 15N2 assimilation	2003-08-20	19.1167	-162.217	165	15.7822			15.7822	27.25	34.96
	C2H2 Reduction and 15N2 assimilation	2003-08-21	20.5	-161.5	110	47.7825			219.158	27.47	34.97
	15N2 assimilation	2000-07-26	22.75	-158	58				94.02	25.924	35.3286	0		0.0273
	15N2 assimilation	2000-11-30	22.75	-158	98		18.66		40.285	24.9516	35.1399	0.0021		0.082
	15N2 assimilation	2001-03-21	22.75	-158	97				72.205	23.695	35.0368	0.0004		0.083
	15N2 assimilation	2001-06-14	22.75	-158	100		34.785		69.86	24.8888	35.238	0.002		0.0244
	15N2 assimilation	2002-04-11	10	-50	100		81.6544		81.6544
	15N2 assimilation	2002-04-15	10	-50	100		90.2249		90.2249
	15N2 assimilation	2002-04-18	10	-50	100		72.8457		72.8457
	15N2 assimilation	2002-09-23	22.75	-158	100		4.22336		4.22336
	15N2 assimilation	2002-09-24	22.75	-158	100		3.53423		3.53423
	15N2 assimilation	2002-09-27	22.75	-158	100		3.63068		3.63068
	15N2 assimilation	2007-11-19	25.9977	-25.7346	110				2.32722	20.6257	37.0866	0.1		0.02			0.403066
	15N2 assimilation	2007-11-21	25.9899	-34.1171	120				1.17192	20.5248	37.0301	0.035		0.03			0.369065
	15N2 assimilation	2007-11-22	26.0005	-38.2651	115				1.20766	20.6053	36.9062	0.04		0.03			0.291872
	15N2 assimilation	2007-11-23	23.4356	-34.9116	120				6.70791	21.9208	37.2094	0.132		0.03			0.347928
	15N2 assimilation	2007-11-24	20.9233	-31.6851	100				36.8121	22.7274	37.376	0.063		0.02			0.132892
	15N2 assimilation	2007-11-28	7.39614	-29.0037	70				298.346	22.9367	36.1412	4.079		0.31			0.766055
	15N2 assimilation	2007-11-29	3.28794	-29.0183	75				79.3552	21.7347	35.9014						0.653942
	15N2 assimilation	2007-11-30	-0.3343	-28.997	80				2.06635	22.1355	36.6119	1.34		0.24			0.579506
	15N2 assimilation	2007-12-03	-12.3493	-29.0203	140				2.81361	22.8783	36.9824	0.34		0.19			0.383768
	15N2 assimilation	2007-12-04	-16.5796	-28.996	150				2.71055	22.995	37.0032	0.263		0.2			0.366308
	15N2 assimilation	2007-12-05	-20.6906	-29.244	150				5.23708	22.634	36.9603			0.19			0.324036
	15N2 assimilation	2007-12-06	-24.9236	-28.9962	120				2.33612	21.0521	36.536	0.118		0.11			0.384687
	15N2 assimilation	2007-12-07	-29.103	-29.0018	100				5.84475	16.3562	35.6519	1.152		0.23			0.732973
	15N2 assimilation	2008-04-13	-29.0938	-33.5186	110				3.90917	18.4908	35.9472						0.386525
	15N2 assimilation	2008-04-14	-26.3677	-31.3955	110				11.6425	20.5924	36.3879	0.032		0.17			0.359875
	15N2 assimilation	2008-04-15	-23.5624	-29.2454	130				5.00662	20.9224	36.4807	0.037		0.22			0.33782
	15N2 assimilation	2008-04-16	-19.6804	-29.1247	140				27.8954	22.5708	36.9069	0.048		0.16			0.369984
	15N2 assimilation	2008-04-17	-15.3902	-29.003	140				3.85537	22.1091	36.7465	0.039		0.19			0.322198
	15N2 assimilation	2008-04-18	-12.9541	-28.9989	140				5.06222	22.5232	36.8733	0.06		0.16			0.358956
	15N2 assimilation	2008-04-19	-8.91172	-28.9997	120				71.3548	22.495	36.7037	0.476		0.29			0.403985
	15N2 assimilation	2008-04-20	-4.86453	-29.0072	90				3.97451	24.2395	36.3164	0.068		0.09			0.70908
	15N2 assimilation	2008-04-21	-0.772889	-29.0028	70				28.1722	16.7595	35.7578	10.806					0.536315
	15N2 assimilation	2008-04-22	2.23356	-28.9994	60				147.588	21.1653	36.0069	12.685					0.721026
	15N2 assimilation	2008-04-23	5.98206	-29.003	60				26.438	20.822	36.1207	6.701					0.807408
	15N2 assimilation	2008-04-24	9.97967	-29.0023	70				64.2759	18.3573	35.7925	12.548					0.61167
	15N2 assimilation	2008-04-26	17.8738	-29.0166	100				18.842	21.7614	37.1439	1.799		0.16			0.45269
	15N2 assimilation	2008-04-27	21.9259	-29.0011	100				24.468	22.2495	37.3751	0.423		0.05			0.537234
	15N2 assimilation	2008-04-28	25.6468	-29.0022	100				2.15771	20.7285	37.2071	0.062		0.02			0.467393
	15N2 assimilation	2008-04-29	29.1827	-28.9384	110				1.40054	19.7253	36.9629	0.047		0.02			0.554694
	15N2 assimilation	2008-04-30	29.1818	-24.4149	100				2.87506	19.5545	36.9618	0.131		0.05			0.61167
	15N2 assimilation	2008-05-01	29.1828	-19.8682	90				10.0191	19.2926	36.9246	0.073		0.04			0.503233
	15N2 assimilation	2008-05-02	29.1848	-15.4518	90				18.8549	18.8632	36.7751	0.088		0.06			0.379173
	15N2 assimilation	2007-02-26	0.003	154.985	99.4				42.465	29.9	34.1037	0.024		0.188
	15N2 assimilation	2007-02-28	4.173	155.006	94.8				38.2041	29.4	33.8875	0.012		0.143
	15N2 assimilation	2007-03-01	8.014	155.006	104.9				12.8725	28.4	34.2365	0.01		0.059
	15N2 assimilation	2007-03-04	12.072	154.938	129.7				45.944	27.8	34.3033	0.015		0.118
	15N2 assimilation	2007-03-06	16.004	155.001	133.1				91.7937	27.1	34.7198	0.008		0.071
	15N2 assimilation	2007-03-08	20.062	155.025	115.8				31.4617	26.6	34.8727	0.008		0.045
	15N2 assimilation	2007-03-09	24.045	154.992	91.7				151.818	23.8	35.0386	0.008		0.006
	15N2 assimilation	2007-03-14	27.937	155.019	79.5				25.4287	19.9	34.8774	0.027		0.017
	15N2 assimilation	2007-03-15	32.999	154.995	83.2				0	18.8	34.7657	2.22		0.228
	15N2 assimilation	2007-03-18	36.943	154.948	69.6				0	14.8	34.6382	4.81		0.444
	15N2 assimilation	2007-03-20	44	155	60.4				0	3.2	33.2135	20.3		1.69
	15N2 assimilation	1964-11-22	9.25	-49.83	30	4.5			4.5		35.151
	15N2 assimilation	1964-11-23	9.67	-52.52	30	7.07143			7.07143		35.994
	15N2 assimilation	1964-12-02	13.43	-61.28	30	24.4286			24.4286		35.558
	15N2 assimilation	1964-12-03	13.38	-63.63	30	68.1429			68.1429		35.6
	C2H2 Reduction	1972-10-20	21.367	-159.2	220				182.057
	C2H2 Reduction	1972-12-18	21.367	-159.2	160				147.643
	15N2 assimilation	2004-11-28	22.75	-158	75	6.25	13.2		18.7
	15N2 assimilation	2005-02-02	22.75	-158	75	21.25	30.45		51.7
	15N2 assimilation	2005-03-05	22.75	-158	75	25.05	81.95		107
	C2H2 Reduction	1972-06-18	31	-155	0			138	138			0.161		0			12.275
	C2H2 Reduction	1973-08-18	28.1	-140.033	75				29.9657								4.4225
	C2H2 Reduction	1973-08-27	26.983	-155.38	75				83.3829								9
	C2H2 Reduction	1973-08-29	27.967	-154.898	60				2.55232								5.335
	C2H2 Reduction	1973-08-31	27.867	-154.267	50				28.0114
	C2H2 Reduction	1973-09-02	27.95	-153.9	98				44.992								8.945
	C2H2 Reduction	1973-09-04	28.177	-154.962	55				16.056								2.827
	C2H2 Reduction	1973-09-07	27.933	-154.375	55				3.67886								1.52
	C2H2 Reduction	1973-09-09	22.925	-156.833	55				2.81143
	C2H2 Reduction	1975-05-26	31.6	-17	50	0.282262			0.282262	19.1	36.712
	C2H2 Reduction	1975-05-27	29.5	-22	50	0.895719			0.895719	20.1	36.998
	C2H2 Reduction	1975-05-28	29.5	-26	50	0.203687			0.203687	21.3	36.788
	C2H2 Reduction	1975-05-30	29.5	-34	50	0.184146			0.184146	23.2	36.748
	C2H2 Reduction	1975-05-31	29.5	-38	50	0.0874826			0.0874826	23.1	26.828
	15N2 assimilation	2002-06-25	31.5	-141	70		798		798
	15N2 assimilation	2001-10-27	35.7	-29.5	77				4.75123	22	36.46	0.0073		0.0119
	15N2 assimilation	2001-10-30	29.3	-36.7	115				1.7559	24.7	37	0.0083		0.0012		0.5477
	15N2 assimilation	2000-11-01	23.1	-36.4	115				25.4097	26.5	37.42					0.971
	15N2 assimilation	2001-11-03	17.5	-33.5	103				61.8784	27.1	37.15	0.0086		0.0091		0.6324
	15N2 assimilation	2001-11-06	8.6	-29.1	56				181.915	28.4	35.39	0.0044		0.0147		0.6008
	15N2 assimilation	2001-11-09	0.9	-25.4	82				15.9636	27.3	36.06	0.0039		0.0915		0.1659
	15N2 assimilation	2001-11-12	-11.9	-25	115				11.5235	25.6	36.65	0.005		0.15		0.0327
	15N2 assimilation	2001-11-16	-22.6	-19.1	135				14.8873	23.5	36.74	0.0031		0.14		0.0095
	15N2 assimilation	2001-11-18	-26.1	-11.1	129				13.1684	21.6	36.1	0.0026		0.25		0.069
	15N2 assimilation	2001-11-22	-33	5.9	59				12.8259	18.5	35.62	0.004		0.13		0.3453
	15N2 assimilation	2006-07-01	37.695	-75.298	50				62.7	21	31.7	0.49		0.21
	15N2 assimilation	2006-07-02	37.631	-75.152	50				36.7	22.8	31.1	0.47		0.07
	15N2 assimilation	2006-07-03	37.519	-75.05	50				211.2	24.1	31	0.49		0.05
	15N2 assimilation	2006-07-04	36.686	-74.683	50				174.5	23.4	34.3	0.56		0.03
	15N2 assimilation	2006-07-05	36.627	-74.863	50				137.5	23.9	32	0.51		0.04
	15N2 assimilation	2006-07-06	36.601	-75.058	50				189.4	23.4	32.9	0.54		0.07
	15N2 assimilation	2006-07-07	36.532	-75.273	50				330.4	24.7	34.7	0.64		0.05
	15N2 assimilation	2006-07-08	36.972	-76.019	50				126.8	22	26.5	0.65		0.08
	15N2 assimilation	2006-07-09	36.9	-75.908	50				140	25.2	23.3	0.6		0.05
	15N2 assimilation	2006-07-10	36.803	-75.857	50				135.7	25.5	22.9	0.51		0.05
	15N2 assimilation	2006-07-11	36.671	-75.766	50				266.4	23.5	27.4	0.49		0.03
	15N2 assimilation	2006-07-12	36.885	-75.719	50				328	23.9	25.7	0.51		0.06
	15N2 assimilation	2006-07-13	38.042	-74.299	50				340	23.5	31	0.47		0.03
	15N2 assimilation	2006-07-14	38.122	-74.384	50				104.8	22.9	31.5	0.4		0.1
	15N2 assimilation	2006-10-25	38.933	-74.933	50				84.8	15.5	31.17	1.91		0.22
	15N2 assimilation	2006-10-26	36.9	-75.7	50				45.6	17.4	30.59	1.15		0.23
	15N2 assimilation	2006-10-27	36.967	-76.017	50				57.4	15.21	23.64	4.18		0.26
	15N2 assimilation	2006-10-28	36.884	-75.9	50				172.7	15.18	23.53	2.91		0.21
	15N2 assimilation	2006-10-29	36.8	-75.85	50				101.6	15.39	24.83	1.42		0.19
	15N2 assimilation	2006-10-30	36.667	-75.75	50				199.6	17.81	30.91	0.69		0.15
	15N2 assimilation	2006-10-31	36.417	-75.7	50				92.9	18.1	30.52	1.15		0.19
	15N2 assimilation	2006-11-01	36.417	-75.7	50				45.1	18	30.66	1.36		0.19
	15N2 assimilation	2006-11-02	36.434	-75.517	50				143.4	18.27	31.18	0.76		0.11
	15N2 assimilation	2006-11-03	36.45	-75.25	50				49.4	18.81	32.27	0.45		0.09
	15N2 assimilation	2006-11-04	36.467	-75.05	50				55.3	19.17	32.61	0.85		0.1
	15N2 assimilation	2006-11-05	36.483	-74.833	50				32.7	21.64	34.48	0.28		0.02
	15N2 assimilation	2006-11-06	36.484	-74.667	50				42	21.42	34.62	0.41		0.05
	15N2 assimilation	2006-11-07	37.417	-74.4	50				187.9	19.61	33.46	0.13		0.05
	15N2 assimilation	2006-11-08	37.517	-74.567	50				103.2	17.89	33.57	0.73		0.14
	15N2 assimilation	2006-11-09	37.7	-75.034	50				56.1	16.95	32.23	0.52		0.13
	15N2 assimilation	2009-08-17	41.314	-70.944	29.5				27.8298
	15N2 assimilation	2009-08-18	40.304	-71.811	70				176.131
	15N2 assimilation	2009-08-18	40.059	-72.837	35				53.9904
	15N2 assimilation	2009-08-19	39.098	-73.344	30				321.444
	15N2 assimilation	2009-08-19	38.464	-73.3	39.1				531.908
	15N2 assimilation	2009-08-20	37.855	-74.64	28.6				132.56
	15N2 assimilation	2009-08-20	36.946	-75.18	24.9				22.6061
	15N2 assimilation	2009-08-21	35.745	-75.395	13				38.1289
	15N2 assimilation	2009-08-21	37.4282	-75.4765	10.3				402.25
	15N2 assimilation	2009-08-22	39.0702	-74.5152	11.5				22.7465
	15N2 assimilation	2009-08-22	40.6252	-73.3879	24.9				45.212
	15N2 assimilation	2009-08-23	40.3302	-71.7396	25.7				147.917
	15N2 assimilation	2009-08-24	40.6406	-69.9122	22.5				515.185
	15N2 assimilation	2009-08-24	40.6075	-68.5285	22.3				76.0891
	15N2 assimilation	2009-08-25	40.9839	-67.203	20.6				84.2247
	15N2 assimilation	2009-08-26	42.5742	-65.7364	37.8				51.1713
	15N2 assimilation	2009-08-27	42.4779	-66.6523	20.3				41.4234
	15N2 assimilation	2009-08-27	42.4967	-67.6012	25.6				42.8395
	15N2 assimilation	2009-11-04	40.018	-72.1742	20				39.2719
	15N2 assimilation	2009-11-05	39.1838	-72.7908	29.5				2.38639
	15N2 assimilation	2009-11-08	38.5231	-73.2317	75.3				4.52632
	15N2 assimilation	2009-11-09	41.0017	-70.9987	35.2				11.1403
	15N2 assimilation	2009-11-10	40.6446	-69.411	20				10.2667
	15N2 assimilation	2009-11-11	40.4119	-67.5805	80.6				3.62744
	15N2 assimilation	2009-11-18	42.1869	-66.6249	58.5				28.9167
	15N2 assimilation	2009-11-18	42.2279	-67.3128	48.2				8.96778
	15N2 assimilation	2008-05-03	31.6334	-64.169	100				18.6907
	15N2 assimilation	2008-05-03	31.6334	-64.169	100				37.5099
	15N2 assimilation	2008-05-04	30.1583	-64.4	200				39.1871
	15N2 assimilation	2008-05-04	30.1583	-64.4	200				37.1463
	15N2 assimilation	2008-05-05	27.1681	-64.8632	200				47.1723
	15N2 assimilation	2008-05-05	27.1681	-64.8632	200				32.6632
	15N2 assimilation	2008-05-05	25.6693	-65.0946	200				36.464
	15N2 assimilation	2008-05-06	22.6785	-65.5139	180				58.5045
	15N2 assimilation	2008-05-06	22.6785	-65.5139	180				44.5453
	15N2 assimilation	2008-05-07	19.6773	-66.0038	200				3.6534
	15N2 assimilation	2008-05-10	19.681	-63.6701	220				3.33845
	15N2 assimilation	2008-05-10	19.681	-63.6701	220				34.4886
	15N2 assimilation	2008-05-11	19.6691	-61.0781	200				12.0795
	15N2 assimilation	2008-05-11	19.6691	-61.0781	200				483.048
	15N2 assimilation	2008-05-12	19.6631	-57.7934	175				20.4324
	15N2 assimilation	2008-05-13	19.6503	-54.6094	175				4.20458
	15N2 assimilation	2008-05-13	19.6503	-54.6094	200				49.7739
	15N2 assimilation	2008-05-14	19.6625	-51.7176	200				58.0408
	15N2 assimilation	2008-05-15	19.6682	-48.8725	200				9.22933
	15N2 assimilation	2008-05-15	19.6682	-48.8725	200				83.8331
	15N2 assimilation	2008-05-16	19.667	-46.1509	200				12.7701
	15N2 assimilation	2008-05-16	19.667	-46.1509	200				180.256
	15N2 assimilation	2008-05-17	20.4422	-45.8806	200				13.4863
	15N2 assimilation	2008-05-17	20.4422	-45.8806	200				70.4928
	15N2 assimilation	2008-05-18	21.8006	-58.0251	200				19.179
	15N2 assimilation	2008-05-18	21.8006	-58.0251	200				229.787
	15N2 assimilation	2008-05-19	23.5866	-50.9101	200				11.0729
	15N2 assimilation	2008-05-19	23.5866	-50.9101	200				133.002
	15N2 assimilation	2008-05-20	25.1601	-53.4017	200				9.93218
	15N2 assimilation	2008-05-20	25.1601	-53.4017	200				80.3086
	15N2 assimilation	2008-05-21	26.8373	-56.0611	100				5.47644
	15N2 assimilation	2008-05-21	26.8373	-56.0611	160				68.0418
	15N2 assimilation	2008-05-22	28.4995	-58.8374	160				13.6777
	15N2 assimilation	2008-05-22	28.4995	-58.8374	160				89.3638
	15N2 assimilation	2008-05-24	31.6605	-64.1581	140				15.3906
	15N2 assimilation	2008-05-24	31.6605	-64.1581	140				18.6481
	15N2 assimilation	2004-10-26	-8.41602	-141.233	49.629				115.115	27.82	35.541	1.80766		0.32			21.573
	15N2 assimilation	2004-10-28	-8.331	-141.266	50.35				81.0474	27.753	35.555	1.78642		0.357609			17.0145
	15N2 assimilation	2004-10-30	-8.97698	-140.107	49.469				45.5218	28.271	35.607	0.0445656		0.239626			14.2808
	15N2 assimilation	2004-10-31	-9.00193	-136.862	50.488				42.8273	27.622	35.627	1.84253		0.349591			8.18525
	15N2 assimilation	2004-11-03	-11.5129	-134.352	60.283				47.7356	27.432	35.977						10.2948
	15N2 assimilation	2004-11-04	-13.3118	-132.392	100.024				77.7867	25.446	36.548	0.00311632		0.126006			14.0656
	15N2 assimilation	2004-11-06	-16.8684	-128.383	149.029				107.154	22.935	36.227	0.281163		0.188188			14.6271
	15N2 assimilation	2004-11-07	-18.5084	-125.948	150.169				76.353	22.237	36.059	0.412945		0.15875			16.8197
	15N2 assimilation	2004-11-08	-20.1268	-123.407	179.876				69.3415	21.192	35.901	0.0356613		0.11617			11.3037
	15N2 assimilation	2004-11-10	-23.2884	-118.329	199.625				25.5688	21.043	35.91	0.0179426		0.149764			13.5189
	15N2 assimilation	2004-11-12	-26.0129	-113.99	200.335				34.1824	18.253	35.369	1.11115		0.194504			20.3782
	15N2 assimilation	2004-11-14	-26.0641	-114.027	161.107				111.208	19.965	35.69	0		0.160467			11.1861
	15N2 assimilation	2004-11-20	-27.7004	-107.584	201.184				45.4187	19.502	35.662	0.0246138		0.156			15.3808
	15N2 assimilation	2004-11-21	-28.4363	-104.748	181.005				77.6813	18.193	35.237	0		0.132576			9.5366
	15N2 assimilation	2004-11-23	-29.9169	-98.8708	100.364				63.0329	17.568	35.097	0.00365571		0.116364			6.43271
	15N2 assimilation	2004-11-24	-30.6992	-95.8264	110.616				35.19	16.915	34.879	0.490503		0.167302			16.051
	15N2 assimilation	2004-11-26	-31.8221	-91.4432	124.336				25.0219	15.8766	34.5875	1.40545		0.324762			20.199
	15N2 assimilation	2004-11-28	-31.8692	-91.4126	59.606				32.9357	16.3851	34.6202	0.302436		0.177866			7.51164
	15N2 assimilation	2004-12-01	-32.3035	-87.4258	100.093				26.5373	14.3835	34.2249	3.74753		0.416256			12.1675
	15N2 assimilation	2004-12-02	-32.6674	-84.2054	70.204				23.2392	14.2471	34.1234	5.47649		0.633572			9.24365
	15N2 assimilation	2004-12-03	-32.9541	-81.6386	79.927				25.6031	14.6718	34.1956	3.91278		0.412774			10.552
	15N2 assimilation	2004-12-04	-33.3248	-78.3672	50.417				11.5041	14.2163	34.0645	4.86478		0.453708			15.2945
	15N2 assimilation	2004-12-05	-33.5844	-75.8423	60.977				80.1861	14.9349	34.048	3.16681		0.625833			23.7387
	15N2 assimilation	2004-12-07	-33.9802	-73.4093	39.809				119.57	13.2025	34.3006	12.0711		1.78169			122.807
	15N2 assimilation	2002-01-15	-21.95	166.75	30				131.403	27.747	34.3353	0.014		0.022625
	15N2 assimilation	2002-01-15	-21.95	166.75	30				63.9735	28.362	31.7768	0.199		0.01
	15N2 assimilation	2002-01-18	-21.48	167	100				322.744	28.4335	34.9531	0.005		0.023
	15N2 assimilation	2002-01-20	-21.52	166.95	100				83.7787	28.1528	34.9865	0.003		0.01
	15N2 assimilation	2002-01-22	-21.95	166.75	30				115.46	27.9544	34.3629	0.03		0.028
	15N2 assimilation	2002-04-03	-21.96	166.75	30				124.473	26.1565	30.6072	0.469		0.054
	15N2 assimilation	2002-04-03	-21.96	166.75	100				97.0302	26.6833	32.857	0.096		0.031
	15N2 assimilation	2002-04-05	-21.5	167	100				84.7349	27.1282	34.6355	0.017		0.025
	15N2 assimilation	2002-04-06	-21.5	167.04	100				153.493	27.1832	34.4428	0		0.011
	15N2 assimilation	2002-04-08	-20.84	167.1	100				131.407	27.2028	34.7526	0.012		0.02
	15N2 assimilation	2002-04-08	-20.84	167.1	100				201.254	27.2071	34.8044	0		0.025
	15N2 assimilation	2002-05-22	-21.52	167.1	100				116.404	25.8793	34.9631	0.01		0.022
	15N2 assimilation	2002-05-24	-20.63	167.6	100				387.888	26.2848	34.9904	0.01		0.01
	15N2 assimilation	2002-05-26	-20.84	167.08	100				183.274	25.8713	35.0312	0.014		0.022
	15N2 assimilation	2002-05-26	-20.84	167.08	100				334.65	25.8208	35.0318	0.006		0.013
	15N2 assimilation	2002-05-28	-21.96	166.75	100				78.0967	25.2385	34.9546	0.01		0.02
	15N2 assimilation	2002-08-05	-21.5167	167	100				175.469	23.7354	35.1771	0.006		0.036
	15N2 assimilation	2002-08-06	-21.5167	166.983	100				211.661	23.6524	35.1747	0.016		0.04
	15N2 assimilation	2002-08-07	-20.8333	167.05	100				147.399	23.3699	35.2122	0.005		0.036
	15N2 assimilation	2002-08-09	-20.85	167.067	100				141.778	23.3295	35.226	0.011		0.065
	15N2 assimilation	2002-08-10	-21.9167	166.75	30				91.6597	23.0169	35.0895	0.002		0.045
	15N2 assimilation	2002-08-11	-21.9333	166.767	30				52.1899	22.826	35.1002	0.019		0.067
	15N2 assimilation	2003-02-03	-20.6	167.25	100				788.727			0.0130154		0.0414783
	15N2 assimilation	2003-02-04	-20.8333	167.033	100				788.727			0.0249528		0.073197
	15N2 assimilation	2003-02-06	-20.8167	167	100				904.366			0.00948294		0.0219591
	15N2 assimilation	2003-02-08	-20.9333	166.467	100				2107.16			0.00375267		0.0048798
	15N2 assimilation	2003-02-10	-22.55	166.1	100				901.557			0.0059778		0.048798
	15N2 assimilation	2003-02-12	-22.5667	166.05	100				342.369			0.00310885		0.0365985
	15N2 assimilation	2003-10-09	-20.6	167.25	100				210.923			0.03873		0.12
	15N2 assimilation	2003-10-10	-20.8333	167.033	100				221.808			0.01464		0.09
	15N2 assimilation	2003-10-12	-20.8167	167	100				218.975			0.02059		0.11
	15N2 assimilation	2003-10-14	-20.9333	166.467	100				271.406			0.016		0.07
	15N2 assimilation	2003-10-16	-22.55	166.1	100				239.325			0.026		0.07
	15N2 assimilation	2004-01-25	43.416	7.867	60				35.5138	13.14	38.1718	2.025		0.04725			42.0563
	15N2 assimilation	2004-02-24	43.416	7.867	60				52.2416	13.1631	38.394	4.263		0.1995			21.8956
	15N2 assimilation	2004-04-25	43.416	7.867	60				120.351	14.8418	38.3825	0.077		0.1265			108.249
	15N2 assimilation	2004-05-27	43.416	7.867	60				58.5385	17.1759	38.2909	0.07		0.04			23.8851
	15N2 assimilation	2004-07-01	43.416	7.867	60				215.522	22.6624	38.2534	0		0.0403121			10.0563
	15N2 assimilation	2004-07-31	43.416	7.867	60				59.5563	23.7703	38.3865	0		0.124			22.747
	15N2 assimilation	2004-08-31	43.416	7.867	60				244.114	19.5668	38.3506	0		0.1425			44.5752
	15N2 assimilation	2004-09-18	43.416	7.867	60				58.5288	20.6482	38.35	0.084		0.02			25.3
	15N2 assimilation	2004-10-14	43.416	7.867	60				26.3756	19.6639	38.3738	0.187795		0.0337456			27.263
	15N2 assimilation	2003-03-26	43.416	7.867	60				294.268	13.186	38.186	0.100324		0.00756599			76.5917
	15N2 assimilation	2003-03-30	43.416	7.867	60				452.99	13.442	38.27	0.0174829		0.0150023			94.7667
	15N2 assimilation	2003-06-30	43.416	7.867	60				38.07			0		0			58.01
	15N2 assimilation	2004-03-05	27.798	-23.345	40				9.64822	20.771	37.144	0.004		0.01
	15N2 assimilation	2004-04-05	27.803	-23.33	40				12.074	20.7205	37.1452	0.002		0.01		0.29
	15N2 assimilation	2004-07-05	27.75	-23.395	40				15.9961	20.8011	37.1527	0.008		0.009
	15N2 assimilation	2004-09-05	27.512	-23.215	40				27.4512	20.9282	37.2028
	15N2 assimilation	2004-05-16	27.538	-22.572	40				15.9729	20.6576	37.1254	0.004		0.01
	15N2 assimilation	2004-05-19	27.572	-22.545	40				17.397	20.9459	37.1879	0.009		0.007		0.51
	15N2 assimilation	2004-05-21	27.648	-22.392	40				8.53541	20.8319	37.0839
	15N2 assimilation	2007-11-17	17.7022	-22.7779	65				40.4494	25.172	36.554	0.01		0.04
	15N2 assimilation	2007-11-28	16.0072	-23.6731	65				142.322	24.669	36.299	0.21		0.06		0.32
	15N2 assimilation	2007-12-03	17.7132	-22.8988	65				83.9829	23.861	36.695	0.01		0.1		0.3
	15N2 assimilation	2007-12-07	20.6655	-24.9675	65				77.8443	23.826	37	0.01		0.06		0.35
	15N2 assimilation	2007-12-13	26.1141	-23.9997	65				37.7672	22.481	37.261	0.01		0.02		0.54
	15N2 assimilation	2006-07-07	14.976	-31.958	200				60.16	25.19	36.35
	15N2 assimilation	2006-07-12	16.9	-25	200				55.4597	26.93	36.16
	15N2 assimilation	2007-08-12	23.841	-159.239	125		5.70772		13.6918
	15N2 assimilation	2007-08-17	23.18	-159.277	125		30.9839		73.4545
	15N2 assimilation	2008-07-14	24.58	-109.01	25				114.566
	15N2 assimilation	2008-07-17	23.5	-108.5	27				34.884
	15N2 assimilation	2008-07-18	20.52	-106.51	0				41.12
	15N2 assimilation	2008-07-25	21.49	-109.51	25				17.52
	15N2 assimilation	2008-07-29	24.69	-113.32	25				0
	15N2 assimilation	2008-08-01	27.53	-117.54	25				69.96
	15N2 assimilation	2008-08-05	32.51	-120.5	25				7.44
	15N2 assimilation	2005-07-27	27	-111.42	36				41.784
	15N2 assimilation	2005-07-29	27.5	-111.33	28				460.032
	15N2 assimilation	2005-07-31	30.1	-113.86	36				61.416
	15N2 assimilation	2005-08-03	26.38	-110.73	36				806.172
	15N2 assimilation	2008-07-11	26.51	-110.4	40				19.836
	15N2 assimilation	2008-07-14	24.58	-109.01	35				73.488
	15N2 assimilation	2008-07-18	20.52	-106.51	40				56.004
	15N2 assimilation	2008-07-22	24.52	-109	45				13.956
	15N2 assimilation	2008-07-25	21.49	-109.51	45				27.684
	15N2 assimilation	2008-07-29	24.69	-113.32	60				127.656
	15N2 assimilation	2008-08-01	27.53	-117.54	60				233.1
	15N2 assimilation	2008-08-05	32.51	-120.5	60				30.504

## Sheet: N2_Fixation_Rate_Volumetric
SOURCE: Data	METHODS: Sampling/Analysis	DATE (yyyy-mm-dd)	LATITUDE	LONGITUDE	DEPTH (m)	Trichodesmium Nitrogen Fixation Rates (μmol N m-3 d-1)	UCYN Nitrogen Fixation Rates (μmol N m-3 d-1)	Heterocyst Nitrogen Fixation Rates (μmol N m-3 d-1)	Total N2 Fixation Rates (μmol N m-3 d-1)	Temperature (˚C)	Salinity (PSU)	Nitrate and/or Nitrite (µM)	Ammonium (µM)	Phosphate (µM)	N:P ratio	Silicate (µM)	Fe (nM)	Chlorophyll (mg m-3)	Primay production (μmol C L-1 d-1)	Notes
Needoba et al., 2007. Lim and Oceanography	15N2 gas assimilation	2005 Oct	34	-129	10				0.24
surface volumetric rate is shown in figure	15N2 gas assimilation	2005 Oct	34	-129	10				0.19
Biegala and Raimbault., 2008. Aquatic Microbial Ecology.	15N2 gas assimilation	2005 Oct	-22.3167	166.467	0.5				9
	15N2 gas assimilation	2005 Oct	-22.3167	166.467	10				6.3
volumetric rates shown in figure 5	15N2 gas assimilation	2005 Oct	-22.3333	166.467	0.5				8
data read from figures	15N2 gas assimilation	2005 Oct	-22.3333	166.467	10				6
	15N2 gas assimilation	2005 Oct	-22.3333	166.467	20				8.2
	15N2 gas assimilation	2005 Oct	-22.35	166.383	0.5				6
	15N2 gas assimilation	2005 Oct	-22.35	166.383	10				7.8
	15N2 gas assimilation	2005 Oct	-22.35	166.383	20				5.8
	15N2 gas assimilation	2005 Oct	-22.3667	166.217	0.5				6
Gandhi et al., 2011.	15N2 gas assimilation	2009-04-16	12.997	74.473	0				3.33	30	34.822	0.29		0				0.32
	15N2 gas assimilation	2009-04-16	12.997	74.473	5				6.67			2.4		0
	15N2 gas assimilation	2009-04-16	12.997	74.473	15				6			2.21		0
	15N2 gas assimilation	2009-04-16	12.997	74.473	25				8			1.08		0
	15N2 gas assimilation	2009-04-17	12.995	74.505	0				30.84	30.5	34.997	2.06		0.1	20.6			0.27
	15N2 gas assimilation	2009-04-17	12.995	74.505	5				122.01			1.23		0.05	24.6
	15N2 gas assimilation	2009-04-17	12.995	74.505	15				22.79			0.29		0.29	1
	15N2 gas assimilation	2009-04-17	12.995	74.505	25				0			0.64		0
	15N2 gas assimilation	2009-04-21	13.65	74.487	0				165.59	30.5	35.186							0.4
	15N2 gas assimilation	2009-04-21	13.65	74.487	5				8.72			0.2		0.2	1
	15N2 gas assimilation	2009-04-21	13.65	74.487	15				1.34			1.67		0.59	2.83051
	15N2 gas assimilation	2009-04-21	13.65	74.487	25				2.01
	15N2 gas assimilation	2009-04-24	15.493	73.608	0				528	30.5	35.806	0.93		0.54	1.72222			0.33
	15N2 gas assimilation	2009-04-24	15.493	73.608	5				7.38			1.03		0.59	1.74576
	15N2 gas assimilation	2009-04-24	15.493	73.608	15				1.85			0		0.34
	15N2 gas assimilation	2009-04-24	15.493	73.608	25				35.08			0.2		0.59	0.338983
	15N2 gas assimilation	2009-04-27	17.152	73.103	0				13500	29	35.793	0.88		0.64	1.375			0.23
	15N2 gas assimilation	2009-04-27	17.152	73.103	2				31.79			0.39		0.44	0.886364
	15N2 gas assimilation	2009-04-27	17.152	73.103	8				11.92			0.88		0.34	2.58824
	15N2 gas assimilation	2009-04-27	17.152	73.103	13				3.97			0.34		0.29	1.17241
	15N2 gas assimilation	2009-04-28	17.163	73.155	0				50.95	29	35.958	1.86		0.2	9.3			2.55
	15N2 gas assimilation	2009-04-28	17.163	73.155	5				0			0		0.29	0
	15N2 gas assimilation	2009-04-28	17.163	73.155	15				0.67			0.25		0.25	1
	15N2 gas assimilation	2009-04-28	17.163	73.155	25				0			0.34		0.44	0.772727
	15N2 gas assimilation	2009-05-01	15.453	73.522	0				378.1	30	35.605	0.29		0.34	0.852941			0.29
	15N2 gas assimilation	2009-05-01	15.453	73.522	3				107.26			0.29		0.34	0.852941
	15N2 gas assimilation	2009-05-01	15.453	73.522	7				167.6			0.2		0.59	0.338983
	15N2 gas assimilation	2009-05-01	15.453	73.522	10				0			0.25		0.29	0.862069
Marjolaine Blais et al., 2012. GBC	15N2 gas assimilation	2008 summer	69.2	-134	1				4.45	19.4	4.4	/		/	/
	15N2 gas assimilation	2008 summer	69.5	-133	4				1.36	15	10.3	3.76		0.21	17.9048
	15N2 gas assimilation	2008 summer	70.5	-130	5				0.14	7	28.63	0.85		0.65	1.30769
	15N2 gas assimilation	2008 summer	74	-90	5				0.08	0.2	31.17	0.14		0.5	0.28
	15N2 gas assimilation	2008 summer	76	-73	5				0.02	2.1	30.55	0.29		0.29	1
	15N2 gas assimilation	2008 summer	71	-71.5	5				0.46	1.5	30.13	0.09		0.42	0.214286
	15N2 gas assimilation	2009 summer	69.5	-138	4.1				0.4	3.2	24.74	0.06		0.39	0.153846
	15N2 gas assimilation	2009 summer	69.5	-138	29.8				1.3	-1.2	31.37	6.92		1.25	5.536
	15N2 gas assimilation	2009 summer	70.8	-131	3.4				0.74	4.8	27.63	0.43		0.37	1.16216
	15N2 gas assimilation	2009 summer	70.8	-131	30.1				0.91	-1.2	32.38	6.1		1.43	4.26573
	15N2 gas assimilation	2009 summer	70.2	-141.5	3				2	4.1	20.55	0.7		0.3	2.33333
	15N2 gas assimilation	2009 summer	70.2	-141.5	30.4				3.38	-0.9	31.71	5.63		0.96	5.86458
	15N2 gas assimilation	2009 summer	71.3	-132.5	3.4				0.04	1.4	27.11	0.006		0.63	0.00952381
	15N2 gas assimilation	2009 summer	71.3	-132.5	57.4				0.18	-1.1	31.31	0.47		0.91	0.516484
	15N2 gas assimilation	2009 summer	70.7	-136	3				0.15	-0.2	25.04	<0.03		0.58	<0.05
	15N2 gas assimilation	2009 summer	70.7	-136	56.5				0.17	-1.1	31.29	1.48		1	1.48
	15N2 gas assimilation	2009 summer	71.2	-127.5	3.5				0.16	2.5	28.16	<0.03		0.7	<0.04
	15N2 gas assimilation	2009 summer	71.2	-127.5	50.1				0.01	-1.2	31.29	0.96		0.91	1.05495
Tobias Grobkopf et al., 2012. Nature	dissolved 15N2 assimilation	2009-10-28	25.3	-16.6	11				3.63
	dissolved 15N2 assimilation	2009-11-21	13.8	-23	0				9.98
	dissolved 15N2 assimilation	2009-11-21	13.8	-23	20				12.44
	dissolved 15N2 assimilation	2009-11-21	13.8	-23	42				0
	dissolved 15N2 assimilation	2009-11-19	9	-23	0				4.77
	dissolved 15N2 assimilation	2009-11-19	9	-23	20				4.09
	dissolved 15N2 assimilation	2009-11-19	9	-23	59				0.09
	dissolved 15N2 assimilation	2009-11-17	6.8	-23	0				0
	dissolved 15N2 assimilation	2009-11-17	6.8	-23	20				0
	dissolved 15N2 assimilation	2009-11-17	6.8	-23	64				1.75
	dissolved 15N2 assimilation	2009-10-31	5	-23	0				6.44
	dissolved 15N2 assimilation	2009-10-31	5	-23	20				3.24
	dissolved 15N2 assimilation	2009-10-31	5	-23	71.3				1.01
	dissolved 15N2 assimilation	2009-11-03	4.6	-23	11				0.92
	dissolved 15N2 assimilation	2009-11-15	3.5	-23	0				1.06
	dissolved 15N2 assimilation	2009-11-15	3.5	-23	20				0
	dissolved 15N2 assimilation	2009-11-15	3.5	-23	63				0
	dissolved 15N2 assimilation	2009-11-02	2	-23	0				4.29
	dissolved 15N2 assimilation	2009-11-02	2	-23	20				2.44
	dissolved 15N2 assimilation	2009-11-02	2	-23	76.6				1.24
	dissolved 15N2 assimilation	2009-11-05	0	-23	0				4.23
	dissolved 15N2 assimilation	2009-11-05	0	-23	20				0
	dissolved 15N2 assimilation	2009-11-05	0	-23	58.5				0
	dissolved 15N2 assimilation	2009-11-13	0	-23	0				0.75
	dissolved 15N2 assimilation	2009-11-13	0	-23	20				0.02
	dissolved 15N2 assimilation	2009-11-13	0	-23	55				0.75
	dissolved 15N2 assimilation	2009-11-07	-1.3	-23	0				2.37
	dissolved 15N2 assimilation	2009-11-07	-1.3	-23	20				1.34
	dissolved 15N2 assimilation	2009-11-07	-1.3	-23	70.2				0.89
	dissolved 15N2 assimilation	2009-11-11	-2	-23	0				0.64
	dissolved 15N2 assimilation	2009-11-11	-2	-23	20				0.1
	dissolved 15N2 assimilation	2009-11-11	-2	-23	64.4				0
	dissolved 15N2 assimilation	2009-11-09	-4.5	-23	0				0.84
	dissolved 15N2 assimilation	2009-11-09	-4.5	-23	20				0.07
	dissolved 15N2 assimilation	2009-11-09	-4.5	-23	68.5				0
	dissolved 15N2 assimilation	2009-11-12	-24.7	-29.5	11				1.06
	dissolved 15N2 assimilation	2009-11-14	-28.1	-35.8	11				5.01
	dissolved 15N2 assimilation	2009-11-18	-38.1	-48.2	11				0.44
	dissolved 15N2 assimilation	2009-11-21	-44.6	-56.4	11				0.54
Hannah Halm et al., 2012. ISME	15N2 gas assimilation	2006 Dec to 2007 Jan	-23.85	-165.65	0	0.007	0.003		0.12
	15N2 gas assimilation	2006 Dec to 2007 Jan	-23.85	-165.65	40	0.005	0.003		0.096
	15N2 gas assimilation	2006 Dec to 2007 Jan	-23.85	-165.65	60	0.009	0.003		0.144
	15N2 gas assimilation	2006 Dec to 2007 Jan	-23.85	-165.65	100	0.006	0.004		0.12
	15N2 gas assimilation	2006 Dec to 2007 Jan	-26.05	-156.9	0	0.01	0.003		0.156
	15N2 gas assimilation	2006 Dec to 2007 Jan	-26.05	-156.9	60	0.029	0.008		0.444
	15N2 gas assimilation	2006 Dec to 2007 Jan	-26.05	-156.9	110	0.002	0.004		0.072
	15N2 gas assimilation	2006 Dec to 2007 Jan	-26.05	-156.9	150	0.003	0.02		0.276
	15N2 gas assimilation	2006 Dec to 2007 Jan	-27.95	-148.58	0	0.011	0.007		0.216
	15N2 gas assimilation	2006 Dec to 2007 Jan	-27.95	-148.58	40	0.034	0.019		0.636
	15N2 gas assimilation	2006 Dec to 2007 Jan	-27.95	-148.58	80	0.017	0.039		0.672
	15N2 gas assimilation	2006 Dec to 2007 Jan	-27.95	-148.58	120	0.196	0.035		2.772
	15N2 gas assimilation	2006 Dec to 2007 Jan	-26.48	-137.93	0	0.011	0.008		0.228
	15N2 gas assimilation	2006 Dec to 2007 Jan	-26.48	-137.93	80	0.02	0.005		0.3
	15N2 gas assimilation	2006 Dec to 2007 Jan	-26.48	-137.93	120	0.01	0.006		0.192
	15N2 gas assimilation	2006 Dec to 2007 Jan	-26.48	-137.93	150	0.008	0.005		0.156
	15N2 gas assimilation	2006 Dec to 2007 Jan	-28.45	-131.38	0	0.03	0.035		0.78
	15N2 gas assimilation	2006 Dec to 2007 Jan	-28.45	-131.38	100	0.016	0.023		0.468
	15N2 gas assimilation	2006 Dec to 2007 Jan	-28.45	-131.38	145	0.039	0.039		0.936
	15N2 gas assimilation	2006 Dec to 2007 Jan	-28.45	-131.38	200	0.015	0.012		0.324
	15N2 gas assimilation	2006 Dec to 2007 Jan	-27.91	-123.16	0	0.021	0.008		0.348
	15N2 gas assimilation	2006 Dec to 2007 Jan	-27.91	-123.16	80	0.034	0.016		0.6
	15N2 gas assimilation	2006 Dec to 2007 Jan	-27.91	-123.16	120	0.005	0.012		0.204
	15N2 gas assimilation	2006 Dec to 2007 Jan	-27.91	-123.16	150	0.001	0.003		0.048
	15N2 gas assimilation	2006 Dec to 2007 Jan	-27.73	-117.61	0	0.036	0.044		0.96
	15N2 gas assimilation	2006 Dec to 2007 Jan	-27.73	-117.61	100	0.042	0.034		0.912
	15N2 gas assimilation	2006 Dec to 2007 Jan	-27.73	-117.61	175	0.027	0.033		0.72
	15N2 gas assimilation	2006 Dec to 2007 Jan	-27.73	-117.61	200	0.028	0.038		0.792
	15N2 gas assimilation	2006 Dec to 2007 Jan	-27.73	-117.61	220	0.04	0.037		0.924
	15N2 gas assimilation	2006 Dec to 2007 Jan	-38.06	-133.1	0	0.053	0.06		1.356
	15N2 gas assimilation	2006 Dec to 2007 Jan	-38.06	-133.1	4	0.083	0.049		1.584
	15N2 gas assimilation	2006 Dec to 2007 Jan	-38.06	-133.1	40	0.056	0.063		1.428
	15N2 gas assimilation	2006 Dec to 2007 Jan	-38.06	-133.1	80	0.071	0.053		1.488
	15N2 gas assimilation	2006 Dec to 2007 Jan	-38.06	-133.1	110	0.054	0.053		1.284
	15N2 gas assimilation	2006 Dec to 2007 Jan	-39.31	-139.8	0	0.054	0.055		1.308
	15N2 gas assimilation	2006 Dec to 2007 Jan	-39.31	-139.8	40	0.059	0.053		1.344
	15N2 gas assimilation	2006 Dec to 2007 Jan	-39.31	-139.8	80	0.065	0.06		1.5
	15N2 gas assimilation	2006 Dec to 2007 Jan	-39.31	-139.8	100	0.062	0.059		1.452
	15N2 gas assimilation	2006 Dec to 2007 Jan	-41.85	-153.1	0	0.089	0.068		1.884
	15N2 gas assimilation	2006 Dec to 2007 Jan	-41.85	-153.1	4	0.034	0.033		0.804
	15N2 gas assimilation	2006 Dec to 2007 Jan	-41.85	-153.1	40	0.06	0.045		1.26
	15N2 gas assimilation	2006 Dec to 2007 Jan	-41.85	-153.1	80	0.042	0.031		0.876
	15N2 gas assimilation	2006 Dec to 2007 Jan	-41.85	-153.1	100	0.034	0.041		0.9
Samuel Wilson et al., 2012. AEM	dissolved 15N2 assimilation	2011-07-20	22.75	-158	5				4.1
	dissolved 15N2 assimilation	2011-07-20	22.75	-158	25				3.7
	dissolved 15N2 assimilation	2011-07-20	22.75	-158	45				3.8
	dissolved 15N2 assimilation	2011-08-31	22.75	-158	5				4.5
	dissolved 15N2 assimilation	2011-08-31	22.75	-158	25				5.2
	dissolved 15N2 assimilation	2011-08-31	22.75	-158	45				4.7
Agawin et al., 2013. JPR	Acetylene reduction	2006-08-21 to 2006-09-3	30.2	-23.03	5				0.00096
	Acetylene reduction	2006-08-21 to 2006-09-3	29.38	-20.03	5				0.00154
surface rates shown in table 3	Acetylene reduction	2006-08-21 to 2006-09-3	28.75	-18.26	5				0.00052
	Acetylene reduction	2006-08-21 to 2006-09-3	27.7	-16	5				0.00026
	Acetylene reduction	2006-08-21 to 2006-09-3	27.57	-17.37	5				0.00032
	Acetylene reduction	2006-08-21 to 2006-09-3	27.57	-15.63	5				0.00028
	Acetylene reduction	2007-02-27	27.67	-16.66	5				0.0039
	Acetylene reduction	2007-02-27	27.47	-15.92	5				0.00354
	Acetylene reduction	2007-02-27	26.88	-16.73	5				0.00064
	Acetylene reduction	2007-02-27	26.7	-16.52	5				0.00392
	Acetylene reduction	2007-02-27	21.82	-20.85	5				0.00058
	Acetylene reduction	2007-02-27	20.3	-20.82	5				0.0086
	Acetylene reduction	2007-02-27	20.18	-22.01	5				0.02028
	Acetylene reduction	2007-02-27	21.34	-26.95	5				0.06672
	Acetylene reduction	2007-02-27	23.22	-28.51	5				0.04416
	Acetylene reduction	2007-02-27	25.33	-28.14	5				0.14432
	Acetylene reduction	2007-02-27	25.74	-25.53	5				3.75078
Mar Benavides et al., 2013. JGR	15N2 assimilation	2011-01-28	27.78	-13.34	5	0.385	0.335		17.28	19.59	36.77	12.47		0.73	17.0822
Mar Benavides et al., 2016. JPR	15N2 assimilation	2011-01-29	27.02	-15.7	5	0.21	0.167		9.048	20.7	36.96	0.05		0.58	0.0862069
	15N2 assimilation	2011-02-01	25.63	-20	5	0.191	0.143		8.016	21.73	37.06	0.07		0.65	0.107692
N2 fixation data in JGR figures	15N2 assimilation	2011-02-05	24.5	-26.54	5	0.261	0.237		11.952	21.57	37.24	0.11		0.2	0.55
phylotypes data in JPR figures	15N2 assimilation	2011-02-07	24.5	-29.59	5	0.302	0.181		11.592	22.44	37.42	0.01		0.58	0.0172414
	15N2 assimilation	2011-02-09	24.5	-32.04	5	0.271	0.151		10.128	22.81	37.45	0.01		0.65	0.0153846
	15N2 assimilation	2011-02-13	24.5	-38.49	5	0.178	0.018		4.704	23.07	37.53	0.13		0.39	0.333333
	15N2 assimilation	2011-02-18	24.5	-47.27	5	0.243	0.116		8.616	23.41	37.39	0.05		0.42	0.119048
	15N2 assimilation	2011-02-21	24.5	-50.96	5	0.093	0.023		2.784	23.99	37.24	/		/	/
	15N2 assimilation	2011-02-23	24.5	-54.03	5	0.104	0.041		3.48	24.26	36.99	/		/	/
	15N2 assimilation	2011-02-25	24.5	-57.72	5	0.108	0.051		3.816	23.99	36.73	/		/	/
	15N2 assimilation	2011-02-27	24.5	-62.01	5	0.142	0.065		4.968	24.92	36.28	/		/	/
	15N2 assimilation	2011-03-01	24.5	-65.68	5	0.168	0.088		6.144	23.82	36.73	/		/	/
	15N2 assimilation	2011-03-07	26.2	-73.82	5	0.024	0.033		1.368	23.81	36.78	0.19		0.16	1.1875
	15N2 assimilation	2011-03-09	26.2	-76.15	5	0.089	0.061		3.6	22.69	36.77	0.12		0.17	0.705882
Sophie Bonnet et al., 2013. PlosOne	15N2 gas assimilation	2010-02-01	-20	-80	10				0.016
Dekaezamacker et al., 2013. GBC	15N2 gas assimilation	2010-02-01	-20	-80	60				0.033
Turk Kubo et al., 2014. Environmental Microbiology	15N2 gas assimilation	2010-02-01	-20	-80	75				0.022
	15N2 gas assimilation	2010-02-01	-20	-80	100				0.013
Three papers describe the same project in ETSP	15N2 gas assimilation	2010-02-03	-20	-85	10				0
during El Nino (2010) and La Nina (2011)	15N2 gas assimilation	2010-02-03	-20	-85	80				0
	15N2 gas assimilation	2010-02-03	-20	-85	100				0
	15N2 gas assimilation	2010-02-03	-20	-85	120				0
	15N2 gas assimilation	2010-02-05	-20	-90	10				0.001
	15N2 gas assimilation	2010-02-05	-20	-90	70				0
	15N2 gas assimilation	2010-02-05	-20	-90	100				0
	15N2 gas assimilation	2010-02-05	-20	-90	130				0.001
	15N2 gas assimilation	2010-02-09	-20	-100	10				0.012
	15N2 gas assimilation	2010-02-09	-20	-100	135				0.037
	15N2 gas assimilation	2010-02-09	-20	-100	150				0.033
	15N2 gas assimilation	2010-02-09	-20	-100	200				0.023
	15N2 gas assimilation	2010-02-12	-15	-100	40				0
	15N2 gas assimilation	2010-02-14	-10	-100	5				0
	15N2 gas assimilation	2010-02-14	-10	-100	50				0.007
	15N2 gas assimilation	2010-02-14	-10	-100	70				0.005
	15N2 gas assimilation	2010-02-14	-10	-100	100				0.02
	15N2 gas assimilation	2010-02-17	-10	-95	5				0
	15N2 gas assimilation	2010-02-17	-10	-95	40				0
	15N2 gas assimilation	2010-02-17	-10	-95	60				0.003
	15N2 gas assimilation	2010-02-17	-10	-95	100				0.021
	15N2 gas assimilation	2010-02-19	-10	-91	5				0
	15N2 gas assimilation	2010-02-19	-10	-91	50				0
	15N2 gas assimilation	2010-02-19	-10	-91	90				0.022
	15N2 gas assimilation	2010-02-19	-10	-91	145				0.017
	15N2 gas assimilation	2010-02-21	-10	-86	5				0
	15N2 gas assimilation	2010-02-21	-10	-86	30				0
	15N2 gas assimilation	2010-02-21	-10	-86	50				0
	15N2 gas assimilation	2010-02-21	-10	-86	80				0.015
	15N2 gas assimilation	2010-02-25	-10	-83	5				0.011
	15N2 gas assimilation	2010-02-25	-10	-83	35				0
	15N2 gas assimilation	2010-02-25	-10	-83	45				0
	15N2 gas assimilation	2010-02-25	-10	-83	100				0
	15N2 gas assimilation	2011-04-11	-20	-100	5				0
	15N2 gas assimilation	2011-04-11	-20	-100	80				0.002
	15N2 gas assimilation	2011-04-11	-20	-100	120				0.002
	15N2 gas assimilation	2011-04-06	-10	-100	6				0.002
	15N2 gas assimilation	2011-04-06	-10	-100	60				0.002
	15N2 gas assimilation	2011-04-02	-10	-91	5				0.008
Andreas Krupke et al., 2013. Systematic and applied microbiology	15N2 gas assimilation	2010-12-03	16.76	-25.12	0-1 m				0.208163
	15N2 gas assimilation	2010-12-05	16.76	-25.12	0-1 m				0.118919
	15N2 gas assimilation	2010-12-08	16.76	-25.12	0-1 m				0.501493
Eyal Rahav et al., 2013. Frontiers in Microbiology	15N2 gas assimilation	2009-12-01			0				0.04
	15N2 gas assimilation	2009-12-01			50				0.05
average data shown in table 1 and 2	15N2 gas assimilation	2009-12-01			100				0.04
	15N2 gas assimilation	2009-12-01			250				0.05
	15N2 gas assimilation	2009-12-01			500				0.09
	15N2 gas assimilation	2010-03-18	29.9167	34.4667	0.967				0.1127
	15N2 gas assimilation	2010-03-18	29.9167	34.4667	20.36				0.1173
	15N2 gas assimilation	2010-03-18	29.9167	34.4667	50.784				0.0481
	15N2 gas assimilation	2010-03-18	29.9167	34.4667	100.92				0.0623
	15N2 gas assimilation	2010-03-18	29.9167	34.4667	150.372				0.0288
	15N2 gas assimilation	2010-03-18	29.9167	34.4667	200.478				0.2034
	15N2 gas assimilation	2010-07-01			20.046				0.0552
	15N2 gas assimilation	2010-07-01			39.956				0.0597
	15N2 gas assimilation	2010-07-01			80.102				0.1723
	15N2 gas assimilation	2010-07-01			101.38				0.1263
	15N2 gas assimilation	2010-07-01			119.791				0.3147
	15N2 gas assimilation	2010-07-01			149.992				0.1368
	15N2 gas assimilation	2010-09-14	29.9167	34.4667	0				0.4013
	15N2 gas assimilation	2010-09-14	29.9167	34.4667	50				0.4339
	15N2 gas assimilation	2010-09-14	29.9167	34.4667	100				0.6527
	15N2 gas assimilation	2010-09-14	29.9167	34.4667	200				0.31
	15N2 gas assimilation	2010-09-14	29.9167	34.4667	301				0.33
	15N2 gas assimilation	2010-09-14	29.9167	34.4667	500				0.21
	15N2 gas assimilation	2011-08-03			250				0.0155
	15N2 gas assimilation	2011-10-24			0				0.0426
	15N2 gas assimilation	2011-10-24			300				0.0244
	15N2 gas assimilation	2012-07-01	29.9167	34.4667	10				0.35
	15N2 gas assimilation	2012-07-01	29.9167	34.4667	85				0.3
	15N2 gas assimilation	2012-07-01	29.9167	34.4667	160				0.38
	15N2 gas assimilation	2012-07-01	29.9167	34.4667	300				0.23
	15N2 gas assimilation	2012-07-01	29.9167	34.4667	500				0.07
	15N2 gas assimilation	2012-07-01	29.9167	34.4667	700				0.16
Rahav et al., 2013. Ocean Science	dissolved 15N2 assimilation	2011 April	34.33	27.5	6-8 m				0.15	17	39	0.86		0.05	17.2	1.1		0.04
	dissolved 15N2 assimilation	2011 April	34	34.41	6-8 m				0.12	18.1	39	0.07		0.05	1.4	0.97		0.03
	dissolved 15N2 assimilation	2011 April	35.6	17.25	6-8 m				0.1	17.1	38.3	/		0.01	nan	0.79		0.02
	dissolved 15N2 assimilation	2011 April	41.25	18	6-8 m				0.29	14.7	38.5	0.39		0.02	19.5	0.95		0.11
	dissolved 15N2 assimilation	2011 April	38.6	11.5	6-8 m				0.22	16.2	37.2	0.54		0.02	27	0.81		0.04
	dissolved 15N2 assimilation	2011 April	37.5	2.8	6-8 m				0.86	16.7	36.3	0.63		0.24	2.625	0.61		0.18
	dissolved 15N2 assimilation	2011 April	35.95	-4.75	6-8 m				2.35	17.8	36.3	0.56		0.07	8	0.48		0.31
	dissolved 15N2 assimilation	2011 April	35.9	-7	6-8 m				0.39	17.7	36.4	1.39		0.06	23.1667	0.44		0.07
Takuhei Shiozaki et al., 2013. Lim and Oceanography	15N2 gas assimilation	2008-06-07 08:37:00	12	135	0				0.346441
	15N2 gas assimilation	2008-06-07 08:37:00	12	135	23				0.984998
show integrated rates in table 3	15N2 gas assimilation	2008-06-07 08:37:00	12	135	46				0.889883
volumetric rates was shown in figure 6d	15N2 gas assimilation	2008-06-07 08:37:00	12	135	76				0.364253
	15N2 gas assimilation	2008-06-07 08:37:00	12	135	153				0.0776743
	15N2 gas assimilation	2008-06-09 08:33:00	12	135	0				1.05479
	15N2 gas assimilation	2008-06-09 08:33:00	12	135	23				1.75154
	15N2 gas assimilation	2008-06-09 08:33:00	12	135	46				2.54573
	15N2 gas assimilation	2008-06-09 08:33:00	12	135	76				1.262
	15N2 gas assimilation	2008-06-09 08:33:00	12	135	153				0.393895
	15N2 gas assimilation	2008-06-11 08:32:00	12	135	0				0.361441
	15N2 gas assimilation	2008-06-11 08:32:00	12	135	23				1.25458
	15N2 gas assimilation	2008-06-11 08:32:00	12	135	46				1.48883
	15N2 gas assimilation	2008-06-11 08:32:00	12	135	76				1.10353
	15N2 gas assimilation	2008-06-11 08:32:00	12	135	153				0.114496
	15N2 gas assimilation	2008-06-13 08:33:00	12	135	0				0.0216009
	15N2 gas assimilation	2008-06-13 08:33:00	12	135	23				0.550819
	15N2 gas assimilation	2008-06-13 08:33:00	12	135	46				0.408999
	15N2 gas assimilation	2008-06-13 08:33:00	12	135	76				2.03347
	15N2 gas assimilation	2008-06-13 08:33:00	12	135	153				0.665251
	15N2 gas assimilation	2008-06-15 08:32:00	12	135	0				1.28435
	15N2 gas assimilation	2008-06-15 08:32:00	12	135	23				2.72566
	15N2 gas assimilation	2008-06-15 08:32:00	12	135	46				3.46877
	15N2 gas assimilation	2008-06-15 08:32:00	12	135	76				1.0833
	15N2 gas assimilation	2008-06-15 08:32:00	12	135	153				0.323808
	15N2 gas assimilation	2008-06-17 08:35:00	12	135	0				1.47133
	15N2 gas assimilation	2008-06-17 08:35:00	12	135	23				2.90243
	15N2 gas assimilation	2008-06-17 08:35:00	12	135	46				2.9559
	15N2 gas assimilation	2008-06-17 08:35:00	12	135	76				1.42072
	15N2 gas assimilation	2008-06-17 08:35:00	12	135	153				0.316144
	15N2 gas assimilation	2008-06-19 08:33:00	12	135	0				0.767552
	15N2 gas assimilation	2008-06-19 08:33:00	12	135	23				15.1603
	15N2 gas assimilation	2008-06-19 08:33:00	12	135	46				9.57949
	15N2 gas assimilation	2008-06-19 08:33:00	12	135	76				0.902662
	15N2 gas assimilation	2008-06-19 08:33:00	12	135	153				0.0914846
	15N2 gas assimilation	2008-06-21 08:59:00	12	135	0				1.3917
	15N2 gas assimilation	2008-06-21 08:59:00	12	135	23				0.755171
	15N2 gas assimilation	2008-06-21 08:59:00	12	135	46				0.302404
	15N2 gas assimilation	2008-06-21 08:59:00	12	135	76				0.492483
	15N2 gas assimilation	2008-06-21 08:59:00	12	135	153				0.25459
	15N2 gas assimilation	2008-06-23 08:34:00	12	135	0				1.45511
	15N2 gas assimilation	2008-06-23 08:34:00	12	135	23				2.74195
	15N2 gas assimilation	2008-06-23 08:34:00	12	135	46				2.83282
	15N2 gas assimilation	2008-06-23 08:34:00	12	135	76				2.03643
	15N2 gas assimilation	2008-06-23 08:34:00	12	135	153				0.0605832
	15N2 gas assimilation	2008-06-25 08:33:00	12	135	0				2.75926
	15N2 gas assimilation	2008-06-25 08:33:00	12	135	23				3.92614
	15N2 gas assimilation	2008-06-25 08:33:00	12	135	46				3.78797
	15N2 gas assimilation	2008-06-25 08:33:00	12	135	76				2.24242
	15N2 gas assimilation	2008-06-25 08:33:00	12	135	153				0.0842435
Ajit Subramaniam et al., 2013. GRL.	15N2 gas assimilation		-3.49892	-23.0037	10				1.13	29
	15N2 gas assimilation		-3.49892	-23.0037	40				1.04	29
data in table 1 and figure 1,2	15N2 gas assimilation		-3.49892	-23.0037	55				0.05	29
	15N2 gas assimilation		-3.49892	-23.0037	80				0.07	29
	15N2 gas assimilation		-1.33297	-23.0026	10				/	28.7
	15N2 gas assimilation		-1.33297	-23.0026	30				1.44	28.7
	15N2 gas assimilation		-1.33297	-23.0026	55				0.15	28.7
	15N2 gas assimilation		-1.33297	-23.0026	80				0.04	28.7
	15N2 gas assimilation		0.3314	-23.0003	10				5	28.1
	15N2 gas assimilation		0.3314	-23.0003	40				1.85	28.1
	15N2 gas assimilation		0.3314	-23.0003	65				0.08	28.1
	15N2 gas assimilation		0.3314	-23.0003	100				0.07	28.1
	15N2 gas assimilation		2.49462	-23.0005	10				17.64	28.6
	15N2 gas assimilation		2.49462	-23.0005	35				5.46	28.6
	15N2 gas assimilation		2.49462	-23.0005	50				0.2	28.6
	15N2 gas assimilation		2.49462	-23.0005	80				0.09	28.6
	15N2 gas assimilation		2.99678	-23.0139	55				0.15	28.9
	15N2 gas assimilation		2.94448	-15.9212	10				4.05	28.7
	15N2 gas assimilation		2.94448	-15.9212	40				0.77	28.7
	15N2 gas assimilation		2.94448	-15.9212	55				0.98	28.7
	15N2 gas assimilation		3.33543	-11.9467	10				4.05	29.3
	15N2 gas assimilation		3.33543	-11.9467	45				3.27	29.3
	15N2 gas assimilation		3.33543	-11.9467	60				0.17	29.3
	15N2 gas assimilation		3.33543	-11.9467	100				0.11	29.3
	15N2 gas assimilation		1.98623	-10.003	4				2.86	29.3
	15N2 gas assimilation		1.98623	-10.003	40				4.23	29.3
	15N2 gas assimilation		1.98623	-10.003	60				0.23	29.3
	15N2 gas assimilation		1.98623	-10.003	90				0.08	29.3
	15N2 gas assimilation		0.7615	-9.97633	5				0.58	27.9
	15N2 gas assimilation		-0.662367	-10.0004	4				0.37	25.9
	15N2 gas assimilation		-0.662367	-10.0004	40				0.18	25.9
	15N2 gas assimilation		-0.662367	-10.0004	60				0.05	25.9
	15N2 gas assimilation		-0.662367	-10.0004	90				0.07	25.9
	15N2 gas assimilation		-0.662367	-10.0004	4				0.51	25.6
	15N2 gas assimilation		-0.662367	-10.0004	40				0.2	25.6
	15N2 gas assimilation		-1.66712	-10.0002	4				1.49	25.8
	15N2 gas assimilation		-2.99778	-9.99935	4				1.48	26.2
	15N2 gas assimilation		-2.99778	-9.99935	35				1.69	26.2
	15N2 gas assimilation		-2.99778	-9.99935	55				0.07	26.2
	15N2 gas assimilation		-2.99778	-9.99935	90				0.07	26.2
	15N2 gas assimilation		-5.01692	-9.5219	4				0.3	27
	15N2 gas assimilation		-5.01692	-9.5219	45				0.38	27
	15N2 gas assimilation		-5.01692	-9.5219	65				0.16	27
	15N2 gas assimilation		-5.01692	-9.5219	90				0.12	27
	15N2 gas assimilation		-5.00852	-1.95	4				0.26	26.2
	15N2 gas assimilation		-5.00852	-1.95	35				0.58	26.2
	15N2 gas assimilation		-5.00852	-1.95	55				0.16	26.2
	15N2 gas assimilation		-5.00852	-1.95	90				0.11	26.2
	15N2 gas assimilation		-4.0069	-0.00151667	4				2.17	26
	15N2 gas assimilation		-4.0069	-0.00151667	20				1.72	26
	15N2 gas assimilation		-4.0069	-0.00151667	40				0.19	26
	15N2 gas assimilation		-4.0069	-0.00151667	80				0.11	26
	15N2 gas assimilation		-4.0069	-0.00151667	5				2.51	25.7
	15N2 gas assimilation		-1.66642	-0.0006	4				0.99	25.2
	15N2 gas assimilation		-1.66642	-0.0006	25				0.38	25.2
	15N2 gas assimilation		-1.66642	-0.0006	40				0.07	25.2
	15N2 gas assimilation		-1.66642	-0.0006	80				0.11	25.2
	15N2 gas assimilation		-0.763817	-0.000166667	4				1.82	26
	15N2 gas assimilation		-0.763817	-0.000166667	20				0.57	26
	15N2 gas assimilation		-0.763817	-0.000166667	80				0.11	26
	15N2 gas assimilation		-0.0248333	-6.83333e-05	4				4.07	26.9
	15N2 gas assimilation		-0.0248333	-6.83333e-05	20				2.28	26.9
	15N2 gas assimilation		-0.0248333	-6.83333e-05	40				0.08	26.9
	15N2 gas assimilation		-0.0248333	-6.83333e-05	70				0.09	26.9
	15N2 gas assimilation		1	-1.66667e-05	4				3.99	27.4
	15N2 gas assimilation		2.00103	-0.000466667	4				6.77	28.2
	15N2 gas assimilation		2.00103	-0.000466667	20				3.96	28.2
	15N2 gas assimilation		2.00103	-0.000466667	50				0.15	28.2
	15N2 gas assimilation		2.00103	-0.000466667	80				0.08	28.2
	15N2 gas assimilation		2.985	1.21845	4				1.42	28.5
	15N2 gas assimilation		2.985	1.21845	25				1.03	28.5
	15N2 gas assimilation		2.985	1.21845	40				0.32	28.5
	15N2 gas assimilation		2.985	1.21845	65				0.11	28.5
	15N2 gas assimilation		2.01662	4.99257	4				7.07	27.8
	15N2 gas assimilation		2.01662	4.99257	15				6.43	27.8
	15N2 gas assimilation		2.01662	4.99257	40				0.18	27.8
	15N2 gas assimilation		2.01662	4.99257	80				0.17	27.8
	15N2 gas assimilation		1.00292	5.00065	4				7.01	27.4
	15N2 gas assimilation		0.335267	4.99755	4				3.69	25.9
	15N2 gas assimilation		0.335267	4.99755	10				3.44	25.9
	15N2 gas assimilation		0.335267	4.99755	30				0.16	25.9
	15N2 gas assimilation		0.335267	4.99755	60				0.15	25.9
	15N2 gas assimilation		0.999417	4.99995	4				1.31	24.4
	15N2 gas assimilation		-2.5	5.0006	4				6.14	24.3
	15N2 gas assimilation		-2.5	5.0006	15				6.35	24.3
	15N2 gas assimilation		-2.5	5.0006	30				0.29	24.3
	15N2 gas assimilation		-2.5	5.0006	60				0.16	24.3
	15N2 gas assimilation		-3.9972	4.99877	4				19.98	24.4
	15N2 gas assimilation		-3.9972	4.99877	15				16.39	24.4
	15N2 gas assimilation		-3.9972	4.99877	35				0.26	24.4
	15N2 gas assimilation		-3.9972	4.99877	50				0.29	24.4
	15N2 gas assimilation		-3.9972	4.99877	4				3.28	25
	15N2 gas assimilation		-3.9972	4.99877	30				1.43	25
	15N2 gas assimilation		-6.00345	4.99483	4				1.56	25.7
	15N2 gas assimilation		-6.00345	4.99483	15				2.55	25.7
	15N2 gas assimilation		-6.00345	4.99483	30				0.41	25.7
	15N2 gas assimilation		-6.00345	4.99483	50				0.12	25.7
Andreas Krupke et al., 2014. Environmental Microbiology	15N2 gas assimilation		42.42	-30	0	0.0238	0.032		0.6696
	15N2 gas assimilation		42.42	-30	20	0.0333	0.0221		0.6648
integral data shown in figure 1	15N2 gas assimilation		38.29	-30	0	0.0437	0.0292		0.8748
	15N2 gas assimilation		38.29	-30	20	0.0334	0.0278		0.7344
	15N2 gas assimilation		38.29	-30	40	0.025	0.0236		0.5832
	15N2 gas assimilation		38.29	-30	60	0.0195	0.0168		0.4356
	15N2 gas assimilation		36.47	-30	0	0.0502	0.0675		1.4124
	15N2 gas assimilation		36.47	-30	20	0.0728	0.0686		1.6968
	15N2 gas assimilation		36.47	-30	40	0.0628	0.0661		1.5468
	15N2 gas assimilation		34.44	-30	0	0.0328	0.0316		0.7728
	15N2 gas assimilation		34.44	-30	20	0.0371	0.0381		0.9024
	15N2 gas assimilation		34.44	-30	60	0.0343	0.027		0.7356
Andreas Krupke et al., 2014. ISME	15N2 gas assimilation	2009 May	16.79	-25.1	5-10 m				1
Carolin Loescher et al., 2014. ISME	15N2 gas assimilation	2009-01-22	-12.3	-77	5				24.8352										23.0177
	15N2 gas assimilation	2009-01-22	-12.3	-77	15				8.5266										5.7818
data shown in figure 5,6	15N2 gas assimilation	2009-01-22	-12.3	-77	30				3.17465										1.26268
	15N2 gas assimilation	2009-01-22	-12.3	-77	80				12.0205										1.3833
	15N2 gas assimilation	2009-01-22	-12.03	-81	90				0.616482										0.0668421
	15N2 gas assimilation	2009-01-22	-12.3	-77	100				8.30619										0.943972
	15N2 gas assimilation	2009-01-22	-12.03	-81	125				0.14642										0.422235
	15N2 gas assimilation	2009-01-22	-12	-81.5	1				0										1.15488
	15N2 gas assimilation	2009-01-01	-10	-84	110				1.14431										0.017424
	15N2 gas assimilation	2009-01-01	-10	-82	1				0.189505										1.75887
	15N2 gas assimilation	2009-01-01	-10	-81.5	5				0										1.827
	15N2 gas assimilation	2009-01-01	-10	-81.5	50				0.249852										0.064252
	15N2 gas assimilation	2009-01-01	-10	-81.5	70				0.147296										0.0723268
	15N2 gas assimilation	2009-01-01	-10	-81.5	95				0.114501										0.0653469
	15N2 gas assimilation	2008-12-31	-10	-79	5				0.20815										1.40244
	15N2 gas assimilation	2008-12-31	-10	-79	45				0.0831842										0.0487904
	15N2 gas assimilation	2008-12-31	-10	-79	55				0.128271										0.0545176
	15N2 gas assimilation	2008-12-31	-10	-79	80				0.138892										0.036693
	15N2 gas assimilation	2008-12-31	-10	-79	120				0.175433										0.0371748
	15N2 gas assimilation	2008-12-31	-10	-79	140				0.121359										0.0269338
	15N2 gas assimilation	2008-12-31	-10	-78.38	5				0										14.6938
	15N2 gas assimilation	2008-12-31	-10	-78.38	15				0										0.124833
	15N2 gas assimilation	2008-12-31	-10	-78.38	20				0										0.189807
	15N2 gas assimilation	2008-12-31	-10	-78.38	40				0										0.0694068
	15N2 gas assimilation	2008-12-31	-10	-78.38	113				0										0.224948
	15N2 gas assimilation	2008-12-28	-6	-81.15	5				0										15.1285
	15N2 gas assimilation	2008-12-28	-6	-81.15	60				0.225608										0.110502
	15N2 gas assimilation	2008-12-28	-6	-81.15	70				0.266046										0.0450095
	15N2 gas assimilation	2008-12-28	-6	-81.15	200				0.417959										0.00636858
	15N2 gas assimilation	2008-12-28	-6	-81.15	350				0.119395										0.0229342
Shiozaki et al., 2014. GBC	15N2 gas assimilation	2009-11-27 to 2009-12-16	16.75	69	0		0.9124		0.5593
	15N2 gas assimilation	2009-11-27 to 2009-12-16	16.75	69	4		0.9999		0.2169
data shown in figure 4	15N2 gas assimilation	2009-11-27 to 2009-12-16	16.75	69	12		0.8522		1.0342
	15N2 gas assimilation	2009-11-27 to 2009-12-16	16.75	69	22		1.1488		1.0898
	15N2 gas assimilation	2009-11-27 to 2009-12-16	16.75	69	46		0.7627		0.3661
	15N2 gas assimilation	2009-11-27 to 2009-12-16	14	69	0		1.1598		0.969
	15N2 gas assimilation	2009-11-27 to 2009-12-16	14	69	5		1.1421		1.1526
	15N2 gas assimilation	2009-11-27 to 2009-12-16	14	69	14		1.1763		1.2672
	15N2 gas assimilation	2009-11-27 to 2009-12-16	14	69	25		0.9221		0.7368
	15N2 gas assimilation	2009-11-27 to 2009-12-16	14	69	53		0.7909		0.6814
	15N2 gas assimilation	2009-11-27 to 2009-12-16	10	68.75	0		0.1153		1.1354
	15N2 gas assimilation	2009-11-27 to 2009-12-16	10	68.75	7		0.3173		0.2612
	15N2 gas assimilation	2009-11-27 to 2009-12-16	10	68.75	16		0.2565		1.1669
	15N2 gas assimilation	2009-11-27 to 2009-12-16	10	68.75	29		0.2137		0.1258
	15N2 gas assimilation	2009-11-27 to 2009-12-16	10	68.75	62		0.2858		0.1709
	15N2 gas assimilation	2009-11-27 to 2009-12-16	4.02	69	0		0.1535		0.1021
	15N2 gas assimilation	2009-11-27 to 2009-12-16	4.02	69	16		0.1703		0.1817
	15N2 gas assimilation	2009-11-27 to 2009-12-16	4.02	69	60		0		0
	15N2 gas assimilation	2009-11-27 to 2009-12-16	-5.27	67.9	0		0.2632		0.2225
	15N2 gas assimilation	2009-11-27 to 2009-12-16	-5.27	67.9	16		0.2499		0.2138
	15N2 gas assimilation	2009-11-27 to 2009-12-16	-5.27	67.9	61		0		0
	15N2 gas assimilation	2009-11-27 to 2009-12-16	-20	72.55	0		0.1538		0.1448
	15N2 gas assimilation	2009-11-27 to 2009-12-16	-20	72.55	10		0.1913		0.1882
	15N2 gas assimilation	2009-11-27 to 2009-12-16	-20	72.55	24		0.222		0.1575
	15N2 gas assimilation	2009-11-27 to 2009-12-16	-20	72.55	41		0.2712		0.2328
	15N2 gas assimilation	2009-11-27 to 2009-12-16	-20	72.55	86		0.2003		0.1761
Shiozaki et al., 2014. GRL.	15N2 gas assimilation	2009-04-16 to 2009-06-14	-15.5	-75.1667	0		0		0
	15N2 gas assimilation	2009-04-16 to 2009-06-14	-16.2445	-75.6667	0		2.56228		5.25063
data shown in figure 2 and table 1	15N2 gas assimilation	2009-04-16 to 2009-06-14	-16.7555	-78.6667	0		/		1.0685
	15N2 gas assimilation	2009-04-16 to 2009-06-14	-16.7472	-81.0028	0		0		0
	15N2 gas assimilation	2009-04-16 to 2009-06-14	-16.75	-83	0		0		0
	15N2 gas assimilation	2009-04-16 to 2009-06-14	-16.75	-87.6695	0		0.303937		0.426998
	15N2 gas assimilation	2009-04-16 to 2009-06-14	-16.7472	-90.6667	0		0		0
	15N2 gas assimilation	2009-04-16 to 2009-06-14	-16.7445	-97.3278	0		0.883395		0.551007
	15N2 gas assimilation	2009-04-16 to 2009-06-14	-16.7528	-102.005	0		0.352439		0.432426
	15N2 gas assimilation	2009-04-16 to 2009-06-14	-16.7445	-104.667	0		0.311031		0.274026
	15N2 gas assimilation	2009-04-16 to 2009-06-14	-16.75	-108	0		0		0
	15N2 gas assimilation	2009-04-16 to 2009-06-14	-16.75	-114	0		/		0.260306
	15N2 gas assimilation	2009-04-16 to 2009-06-14	-16.75	-120	0		0		0
	15N2 gas assimilation	2009-04-16 to 2009-06-14	-16.75	-126.669	0		0		0
	15N2 gas assimilation	2009-04-16 to 2009-06-14	-16.75	-132	0		0		0
	15N2 gas assimilation	2009-04-16 to 2009-06-14	-16.75	-137.333	0		0		0
	15N2 gas assimilation	2009-04-16 to 2009-06-14	-17.4972	-143.167	0		0.691786		0.798733
	15N2 gas assimilation	2009-04-16 to 2009-06-14	-17.5	-145.833	0		0.512473		1.05102
	15N2 gas assimilation	2009-04-16 to 2009-06-14	-17.5	-148.497	0		0.738749		0.956777
	15N2 gas assimilation	2009-04-16 to 2009-06-14	-17.5028	-149.958	0		1.6246		2.17006
	15N2 gas assimilation	2009-04-16 to 2009-06-14	-17.5	-151.669	0		0.589689		1.45426
	15N2 gas assimilation	2009-04-16 to 2009-06-14	-17.5	-154.333	0		0.308253		0.365998
	15N2 gas assimilation	2009-04-16 to 2009-06-14	-17.4972	-159.669	0		0.365441		0.416315
	15N2 gas assimilation	2009-04-16 to 2009-06-14	-17.5	-162.331	0		0.144914		0.204975
	15N2 gas assimilation	2009-04-16 to 2009-06-14	-17.4972	-165	0		0.872384		1.10628
	15N2 gas assimilation	2009-04-16 to 2009-06-14	-17.5	-167.667	0		0.189656		0.411619
	15N2 gas assimilation	2009-04-16 to 2009-06-14	-17.5028	-170.333	0		2.03333		5.70514
	15N2 gas assimilation	2009-04-16 to 2009-06-14	-17.5	-172.333	0		0.797608		1.15401
	15N2 gas assimilation	2009-04-16 to 2009-06-14	-17.5028	-173.675	0		2.24825		2.60363
	15N2 gas assimilation	2009-04-16 to 2009-06-14	-17.5	-177	0		0.840812		1.07824
	15N2 gas assimilation	2009-04-16 to 2009-06-14	-18.4167	179.667	0		1.53015		10.2515
	15N2 gas assimilation	2009-04-16 to 2009-06-14	-18.75	177.831	0		0.852856		5.32934
	15N2 gas assimilation	2009-04-16 to 2009-06-14	-18.0333	176.997	0		0.46341		4.65268
	15N2 gas assimilation	2009-04-16 to 2009-06-14	-17.8333	174.333	0		0.65903		1.13435
	15N2 gas assimilation	2009-04-16 to 2009-06-14	-17.8333	171	0		0.69932		8.98079
	15N2 gas assimilation	2009-04-16 to 2009-06-14	-18.25	168.367	0		1.09476		5.77915
	15N2 gas assimilation	2009-04-16 to 2009-06-14	-18.9195	166.803	0		0.636981		2.81613
	15N2 gas assimilation	2009-04-16 to 2009-06-14	-19.7167	164.928	0		0.884748		8.01237
	15N2 gas assimilation	2009-04-16 to 2009-06-14	-21.1167	163.717	0		0.235542		0.507801
	15N2 gas assimilation	2009-04-16 to 2009-06-14	-22.4625	160.279	0		0.893077		1.40522
	15N2 gas assimilation	2009-04-16 to 2009-06-14	-23.5	157.65	0		0.540334		0.837894
	15N2 gas assimilation	2009-04-16 to 2009-06-14	-24.35	155.497	0		0.79769		1.21869
Bentzon-Tilia et al., 2015. ISME	dissolved 15N2 assimilation	2012-01-30	55.7	12.07	1				0			470	120	75	7.86667			2.86204
	dissolved 15N2 assimilation	2012-02-29	55.7	12.07	1				2.08			680	35	47	15.2128			5.7247
data shown in figure 3	dissolved 15N2 assimilation	2012-03-28	55.7	12.07	1				14.42			320	3	7.9	40.8861			7.24616
	dissolved 15N2 assimilation	2012-04-18	55.7	12.07	1				47			1.5	3.4	1.8	2.72222			2.72991
	dissolved 15N2 assimilation	2012-05-15	55.7	12.07	1				6.34			1.5	3	20	0.225			2.4167
	dissolved 15N2 assimilation	2012-06-13	55.7	12.07	1				9.69			1.5	3	75	0.06			3.44579
	dissolved 15N2 assimilation	2012-07-05	55.7	12.07	1				7.17			1.7	4.5	110	0.0563636			3.25213
	dissolved 15N2 assimilation	2012-08-16	55.7	12.07	1				1.1			1.5	6.9	130	0.0646154			3.93252
	dissolved 15N2 assimilation	2012-09-13	55.7	12.07	1				2			37	35	190	0.378947			2.40603
	dissolved 15N2 assimilation	2012-10-17	55.7	12.07	1				0			88	32	170	0.705882			2.22903
	dissolved 15N2 assimilation	2012-11-07	55.7	12.07	1				0			90	37	140	0.907143			1.13313
	dissolved 15N2 assimilation	2012-12-03	55.7	12.07	1				0			160	51	130	1.62308			1.19527
	dissolved 15N2 assimilation	2012-02-13	55.5	10.85	1				0.421			93	5.2	20	4.91			0.991839
	dissolved 15N2 assimilation	2012-03-05	55.5	10.85	1				2.14			71	3.4	16	4.65			4.72463
	dissolved 15N2 assimilation	2012-03-19	55.5	10.85	1				62.8			2.7	14	3.3	5.06061			1.55806
	dissolved 15N2 assimilation	2012-04-11	55.5	10.85	1				0.88			3.1	3.7	5.2	1.30769			1.67731
	dissolved 15N2 assimilation	2012-05-21	55.5	10.85	1				/			6.7	9	9	1.74444			0.918464
	dissolved 15N2 assimilation	2012-06-18	55.5	10.85	1				1.245			2.9	3	8.4	0.702381			1.2392
	dissolved 15N2 assimilation	2012-07-02	55.5	10.85	1				83.4			1.5	3.5	8.3	0.60241			1.7972
	dissolved 15N2 assimilation	2012-08-28	55.5	10.85	1				6.61			1.5	3	5.1	0.882353			1.80096
	dissolved 15N2 assimilation	2012-09-25	55.5	10.85	1				1.77			8.4	7.6	15	1.06667			1.10551
	dissolved 15N2 assimilation	2012-10-22	55.5	10.85	1				0			3.1	7.5	17	0.623529			2.32067
	dissolved 15N2 assimilation	2012-11-13	55.5	10.85	1				0			35	3	17	2.23529			3.56031
	dissolved 15N2 assimilation	2012-12-13	55.5	10.85	1				0			28	12	27	1.48148			1.75577
Camila Fernandez et al., 2015. JGR	15N2 gas assimilation	2007-03-13	-36.5	-73.12	3				0.623221
	15N2 gas assimilation	2007-05-15	-36.5	-73.12	15				0.553472
data shown in figure 3,5,6 and table 2	15N2 gas assimilation	2007-05-15	-36.5	-73.12	30				2.89616
	15N2 gas assimilation	2007-05-15	-36.5	-73.12	50				3.53639
	15N2 gas assimilation	2007-06-12	-36.5	-73.12	30				1.80339
	15N2 gas assimilation	2007-06-12	-36.5	-73.12	80				2.79025
	15N2 gas assimilation	2007-07-25	-36.5	-73.12	2				0.726824
	15N2 gas assimilation	2007-07-25	-36.5	-73.12	15				1.38425
	15N2 gas assimilation	2007-07-25	-36.5	-73.12	30				1.83651
	15N2 gas assimilation	2007-07-25	-36.5	-73.12	50				1.31083
	15N2 gas assimilation	2007-07-25	-36.5	-73.12	80				2.9119
	15N2 gas assimilation	2007-08-21	-36.5	-73.12	2				0.672214
	15N2 gas assimilation	2007-08-21	-36.5	-73.12	15				0
	15N2 gas assimilation	2007-10-19	-36.5	-73.12	2				1.18624
	15N2 gas assimilation	2007-10-19	-36.5	-73.12	10				2.15655
	15N2 gas assimilation	2007-10-19	-36.5	-73.12	30				0.704018
	15N2 gas assimilation	2007-10-19	-36.5	-73.12	50				2.67791
	15N2 gas assimilation	2007-12-18	-36.5	-73.12	2				2.23736
	15N2 gas assimilation	2007-12-18	-36.5	-73.12	5				3.02
	15N2 gas assimilation	2007-12-18	-36.5	-73.12	30				0.586278
	15N2 gas assimilation	2007-12-18	-36.5	-73.12	50				1.67652
	15N2 gas assimilation	2007-12-18	-36.5	-73.12	80				1.80434
	15N2 gas assimilation	2008-02-29	-36.5	-73.12	2				0.574621
	15N2 gas assimilation	2008-02-29	-36.5	-73.12	2				0
	15N2 gas assimilation	2008-02-29	-36.5	-73.12	10				0
	15N2 gas assimilation	2008-02-29	-36.5	-73.12	30				0.141603
	15N2 gas assimilation	2008-02-29	-36.5	-73.12	50				0.5989
	15N2 gas assimilation	2008-02-29	-36.5	-73.12	80				0
	15N2 gas assimilation	2008-02-29	-36.5	-73.12	80				0.712341
	15N2 gas assimilation	2008-03-26	-36.5	-73.12	5				0
	15N2 gas assimilation	2008-03-26	-36.5	-73.12	5				0
	15N2 gas assimilation	2008-03-26	-36.5	-73.12	10				0
	15N2 gas assimilation	2008-03-26	-36.5	-73.12	30				0
	15N2 gas assimilation	2008-03-26	-36.5	-73.12	50				0
	15N2 gas assimilation	2008-03-26	-36.5	-73.12	80				0
	15N2 gas assimilation	2008-03-26	-36.5	-73.12	80				0.252636
	15N2 gas assimilation	2008-04-21	-36.5	-73.12	2				0
	15N2 gas assimilation	2008-04-21	-36.5	-73.12	2				0.408227
	15N2 gas assimilation	2008-04-21	-36.5	-73.12	8				0
	15N2 gas assimilation	2008-04-21	-36.5	-73.12	30				0
	15N2 gas assimilation	2008-04-21	-36.5	-73.12	50				0.381505
	15N2 gas assimilation	2008-04-21	-36.5	-73.12	50				0
	15N2 gas assimilation	2008-04-21	-36.5	-73.12	80				0.359029
	15N2 gas assimilation	2008-06-24	-36.5	-73.12	2				0.622663
	15N2 gas assimilation	2008-06-24	-36.5	-73.12	2				0
	15N2 gas assimilation	2008-06-24	-36.5	-73.12	20				0.290479
	15N2 gas assimilation	2008-06-24	-36.5	-73.12	30				0.134623
	15N2 gas assimilation	2008-06-24	-36.5	-73.12	65				0.0844122
	15N2 gas assimilation	2008-06-24	-36.5	-73.12	65				0
	15N2 gas assimilation	2008-09-23	-36.5	-73.12	2				0.228526
	15N2 gas assimilation	2008-09-23	-36.5	-73.12	2				34.4321
	15N2 gas assimilation	2008-09-23	-36.5	-73.12	20				5.50772
	15N2 gas assimilation	2008-09-23	-36.5	-73.12	30				16.9784
	15N2 gas assimilation	2008-10-20	-36.5	-73.12	2				6.74603
	15N2 gas assimilation	2008-10-20	-36.5	-73.12	2				1.20727
	15N2 gas assimilation	2008-10-20	-36.5	-73.12	20				4.86225
	15N2 gas assimilation	2008-10-20	-36.5	-73.12	30				2.0172
	15N2 gas assimilation	2008-10-20	-36.5	-73.12	80				0.528896
	15N2 gas assimilation	2008-10-20	-36.5	-73.12	80				0.337857
	15N2 gas assimilation	2006-10-25	-36	-73.19	0				0.35061
	15N2 gas assimilation	2006-10-25	-36	-73.19	5				0.24649
	15N2 gas assimilation	2006-10-25	-36	-73.19	20				0.405361
	15N2 gas assimilation	2006-10-24	-36	-76.9	0				0.393286
	15N2 gas assimilation	2006-10-24	-36	-76.9	20				0.380221
	15N2 gas assimilation	2006-10-24	-36	-76.9	50				0.125465
	15N2 gas assimilation	2006-10-23	-36.5	-74.99	0				0.493073
	15N2 gas assimilation	2006-10-23	-36.5	-74.99	20				0.438531
	15N2 gas assimilation	2006-10-23	-36.5	-74.99	50				0.305671
	15N2 gas assimilation	2006-10-21	-37	-73.6	0				0.276332
	15N2 gas assimilation	2006-10-21	-37	-73.6	20				0.26765
	15N2 gas assimilation	2006-10-20	-37	-75.28	0				0.187865
	15N2 gas assimilation	2006-10-20	-37	-75.28	20				0.0866644
	15N2 gas assimilation	2006-10-20	-37	-75.28	50				0.202246
	15N2 gas assimilation	2006-10-18	-37.5	-74.02	10				0.50301
	15N2 gas assimilation	2006-10-18	-37.5	-74.02	20				0.665339
	15N2 gas assimilation	2006-10-18	-37.5	-74.02	50				0.179787
	15N2 gas assimilation	2006-10-19	-37.5	-75.7	10				0.271618
	15N2 gas assimilation	2006-10-19	-37.5	-75.7	20				0.50265
	15N2 gas assimilation	2006-10-19	-37.5	-75.7	50				0.102208
	15N2 gas assimilation	2006-10-20	-37.5	-77.81	0				0
	15N2 gas assimilation	2006-10-20	-37.5	-77.81	20				0.193064
	15N2 gas assimilation	2006-10-20	-37.5	-77.81	50				0.0253848
	15N2 gas assimilation	2009-01-07	-35.5	-73.03	0				0.537952
	15N2 gas assimilation	2009-01-07	-35.5	-73.03	10				0.118552
	15N2 gas assimilation	2009-01-07	-35.5	-73.03	20				0.368196
	15N2 gas assimilation	2009-01-11	-37	-74.01	0				1.02467
	15N2 gas assimilation	2009-01-11	-37	-74.01	10				0.58131
	15N2 gas assimilation	2009-01-11	-37	-74.01	20				0.815951
	15N2 gas assimilation	2009-01-10	-36	-72.53	0				0.383177
	15N2 gas assimilation	2009-01-10	-36	-72.53	10				0.452048
	15N2 gas assimilation	2009-01-10	-36	-72.53	20				0.277287
	15N2 gas assimilation	2009-01-10	-36	-73.12	0				0.691978
	15N2 gas assimilation	2009-01-10	-36	-73.12	20				0.239123
	15N2 gas assimilation	2009-01-09	-36.5	-74.28	0				1.45206
	15N2 gas assimilation	2009-01-09	-36.5	-74.28	10				0.103031
	15N2 gas assimilation	2009-01-12	-36.5	-73.07	0				2.34359
	15N2 gas assimilation	2009-01-12	-36.5	-73.07	10				1.38656
	15N2 gas assimilation	2009-01-12	-36.5	-73.07	20				0.448871
	15N2 gas assimilation	2009-01-12	-37	-75.13	0				0.716052
	15N2 gas assimilation	2009-01-12	-37	-75.13	10				0.624043
	15N2 gas assimilation	2009-01-12	-37	-75.13	20				0
	15N2 gas assimilation	2011-01-21	-35.9	-73.55	0				12.696
	15N2 gas assimilation	2011-01-21	-35.9	-73.55	20				1.9752
	15N2 gas assimilation	2011-01-24	-37.5	74.01	0				1.272
	15N2 gas assimilation	2011-01-24	-37.5	74.01	20				2.424
	15N2 gas assimilation	2011-01-25	-38	-73.5	0				0.0744
	15N2 gas assimilation	2011-01-25	-38	-73.5	20				0.4368
	15N2 gas assimilation	2011-01-26	-38.5	-75.6	0				0.528
	15N2 gas assimilation	2011-01-26	-38.5	-75.6	20				0.24
	15N2 gas assimilation	2011-01-27	-39.5	-73.4	0				3.024
	15N2 gas assimilation	2011-01-27	-39.5	-73.4	20				0.0024
Eyal Rahav et al., 2015. Marine Ecology Progress Series	15N2 gas assimilation	2010 Mar	29.4667	34.9167	0.967				0.1127
	15N2 gas assimilation	2010 Mar	29.4667	34.9167	20.36				0.1173
data shown in figure 4	15N2 gas assimilation	2010 Mar	29.4667	34.9167	50.784				0.0481
	15N2 gas assimilation	2010 Mar	29.4667	34.9167	100.92				0.0623
	15N2 gas assimilation	2010 Mar	29.4667	34.9167	150.372				0.0288
	15N2 gas assimilation	2010 Mar	29.4667	34.9167	200.478				0.2034
	15N2 gas assimilation	2012 July	29.4667	34.9167	10				0.35
	15N2 gas assimilation	2012 July	29.4667	34.9167	85				0.3
	15N2 gas assimilation	2012 July	29.4667	34.9167	160				0.38
	15N2 gas assimilation	2012 July	29.4667	34.9167	200				0.23
	15N2 gas assimilation	2012 Sep	29.4667	34.9167	0				0.4013
	15N2 gas assimilation	2012 Sep	29.4667	34.9167	50				0.4339
	15N2 gas assimilation	2012 Sep	29.4667	34.9167	100				0.51
	15N2 gas assimilation	2012 Sep	29.4667	34.9167	200				0.3
Shiozaki et al., 2015. Biogeosciences	15N2 gas assimilation		39.343	141.935	0				2.84	21.9		0.05	0.22	0.2	0.25
	15N2 gas assimilation		39.3332	142.166	0				10.8	21.7		<0.02	0.03	<0.01	5.37
	15N2 gas assimilation		39.3332	142.166	11				12	19.5		<0.02	<0.03	<0.01	5
	15N2 gas assimilation		39.3332	142.166	34				1.2	15.8		<0.02	<0.03	<0.01	5
	15N2 gas assimilation		39.3332	142.166	63				n.d.	13.2		2.8	<0.03	0.36	9.15
	15N2 gas assimilation		39.3336	142.498	0				8.5	23.9		<0.02	<0.03	<0.01	5
	15N2 gas assimilation		39.3318	142.835	0				0.49	24.3		<0.02	<0.03	<0.01	5
	15N2 gas assimilation		38.4208	141.486	0				2.82	22.4		<0.02	0.05	<0.01	7.39
	15N2 gas assimilation		38.417	141.751	0				3.34	20.6		<0.02	<0.03	0.08	0.67
	15N2 gas assimilation		38.4172	142	0				5.02	22.3		<0.02	0.02	0.03	1.42
	15N2 gas assimilation		38.4172	142	9				3.79	21.8		<0.02	<0.03	<0.01	5
	15N2 gas assimilation		38.4172	142	34				n.d.	11.9		0.85	<0.03	0.15	6.1
	15N2 gas assimilation		38.4172	142	62				n.d.	10.1		8.05	<0.03	0.69	11.7
	15N2 gas assimilation		38.4178	142.333	0				7.95	22.5		<0.02	0.11	0.05	2.63
	15N2 gas assimilation		38.4157	142.666	0				n.d.	21		<0.02	<0.03	0.13	0.39
	15N2 gas assimilation		39.346	141.954	0				n.d.	20.3		0.11	0.05	0.1	2.42
	15N2 gas assimilation		39.3332	142.166	0				0.45	20		<0.04	0.08	0.08	1.37
	15N2 gas assimilation		39.3332	142.166	31				1.8	19.8		0.04	0.05	0.06	1.84
	15N2 gas assimilation		39.3332	142.166	62				0.3	16.3		3.17	0.05	0.32	11.2
	15N2 gas assimilation		39.3336	142.498	0				n.d.	19.7		<0.04	0.08	0.07	1.7
	15N2 gas assimilation		39.3318	142.835	0				0.33	19.8		<0.04	0.1	0.08	1.64
	15N2 gas assimilation		38.4253	141.488	0				0.59	21.2		0.07	0.1	0.15	1.8
	15N2 gas assimilation		38.417	141.751	0				2.26	20.2		<0.04	0.06	0.07	1.49
	15N2 gas assimilation		38.4172	142	0				n.d.	20.8		<0.04	0.05	0.06	1.64
	15N2 gas assimilation		38.4172	142	32				n.d.	20.8		0.11	0.05	0.06	3.07
	15N2 gas assimilation		38.4172	142	65				n.d.	13.3		5.77	0.06	0.5	11.7
	15N2 gas assimilation		38.4157	142.666	0				0.72	20.3		<0.04	0.62	0.09	7.4
	15N2 gas assimilation		39.346	141.954	0				n.d.	9.8		5.22	0.18	0.47	11.9
	15N2 gas assimilation		39.3332	142.166	0				n.d.	9.8		6.16	0.16	0.5	12.8
	15N2 gas assimilation		39.3332	142.166	41				n.d.	9.6		6.11	0.16	0.5	12.7
	15N2 gas assimilation		39.3332	142.166	76				n.d.	9.4		6.3	0.16	0.52	12.6
	15N2 gas assimilation		39.3336	142.498	0				n.d.	9.3		6.47	0.15	0.52	12.8
	15N2 gas assimilation		39.3318	142.835	0				n.d.	9.8		6.16	0.16	0.5	12.8
	15N2 gas assimilation		38.4253	141.488	0				n.d.	8.8		0.75	0.35	0.27	4.5
	15N2 gas assimilation		38.417	141.751	0				n.d.	9		6.93	0.14	0.55	13.1
	15N2 gas assimilation		38.4172	142	0				n.d.	8.3		7.95	0.07	0.63	12.8
	15N2 gas assimilation		38.4172	142	62				n.d.	7.3		9.84	0.07	0.8	12.4
	15N2 gas assimilation		38.4172	142	119				n.d.	6.5		12	0.06	0.98	12.4
	15N2 gas assimilation		38.4178	142.333	0				n.d.	9.8		6.01	0.01	0.46	13.1
	15N2 gas assimilation		39.3332	142.166	0				0.87	14.6		<0.02	<0.01	<0.01	3
	15N2 gas assimilation		39.3332	142.166	23				0.61	12.7		0.12	0.03	0.02	7.03
	15N2 gas assimilation		39.3332	142.166	42				1.56	11.7		1.53	0.62	0.18	12.9
	15N2 gas assimilation		39.3176	142.5	0				n.d.	16.4		0.04	0.07	0.02	6.59
	15N2 gas assimilation		39.3334	142.832	0				0.86	15.4		<0.02	<0.01	<0.01	3
	15N2 gas assimilation		38.4216	141.486	0				3.83	15.4		<0.02	0.02	<0.01	4.22
	15N2 gas assimilation		38.4164	141.75	0				n.d.	18.5		<0.02	0.03	<0.01	4.84
	15N2 gas assimilation		38.4165	142.001	0				n.d.	16.8		<0.02	0.1	<0.01	11.8
	15N2 gas assimilation		38.4165	142.001	25				n.d.	8.9		1.69	0.06	0.28	6.74
	15N2 gas assimilation		38.4165	142.001	44				n.d.	9.2		5	0.05	0.37	13.8
	15N2 gas assimilation		38.4177	142.334	0				n.d.	14.2		<0.02	0.17	<0.01	18.6
	15N2 gas assimilation		38.4167	142.668	0				n.d.	19.4		<0.02	0.06	<0.01	7.59
	15N2 gas assimilation		38.4168	143	0				n.d.	19.4		<0.02	0.03	<0.01	5.03
	dissolved 15N2 assimilation		39.3413	141.932	0				n.d.	22.5		22.5	1.41	0.33	72.2
	dissolved 15N2 assimilation		39.3332	142.166	0				0.76	22.8		0.3	<0.01	0.04	9.54
	dissolved 15N2 assimilation		39.3332	142.166	38				n.d.	20.4		1.16	<0.01	0.1	15.3
	dissolved 15N2 assimilation		39.3332	142.166	72				n.d.	15.5		4.32	0.1	0.32	13.9
	dissolved 15N2 assimilation		39.3176	142.5	0				2.18	19.1		0.16	<0.01	0.12	1.67
	dissolved 15N2 assimilation		39.3334	142.832	0				0.75	20.7		0.23	<0.01	0.05	5.35
	dissolved 15N2 assimilation		38.4164	141.75	0				0.64	22.3		0.04	<0.01	0.03	1.95
	dissolved 15N2 assimilation		38.4165	142.001	0				0.77	20		<0.02	<0.01	0.08	0.36
	dissolved 15N2 assimilation		38.4177	142.334	0				0.45	20.3		0.03	<0.01	0.13	0.49
	dissolved 15N2 assimilation		38.4167	142.668	0				13.3	23.4		0.08	<0.01	0.02	5.88
	dissolved 15N2 assimilation		39.3332	142.166	0				n.d.	2.1		11.8	0.19	1.09	11.2
	dissolved 15N2 assimilation		39.3332	142.166	14				n.d.	2.1		12.6	0.3	1.14	11.7
	dissolved 15N2 assimilation		39.3332	142.166	26				n.d.	2.1		13.3	0.22	1.19	11.7
	dissolved 15N2 assimilation		39.3176	142.5	0				n.d.	1.5		15.1	0.08	1.35	11.5
	dissolved 15N2 assimilation		39.3334	142.832	0				n.d.	2.4		11.3	0.11	1.13	10.3
	dissolved 15N2 assimilation		38.4164	141.75	0				n.d.	7.4		10.1	0.08	0.77	13.6
	dissolved 15N2 assimilation		38.4165	142.001	0				n.d.	7.3		10	0.07	0.75	13.8
	dissolved 15N2 assimilation		38.4165	142.001	25				n.d.	7.3		9.98	0.02	0.74	13.7
	dissolved 15N2 assimilation		38.4165	142.001	65				n.d.	7.3		10.1	0.04	0.75	13.7
	dissolved 15N2 assimilation		38.4177	142.334	0				n.d.	7.6		9.88	0.04	0.74	13.7
	dissolved 15N2 assimilation		38.4167	142.668	0				n.d.	8.1		9.04	0.03	0.66	14
Shiozaki et al., 2015. Biogeosciences	15N2 gas assimilation		30.71	129.35	0				6.20212
	15N2 gas assimilation		30.71	129.35	17				5.68313
combined data shown in figure 2, 3	15N2 gas assimilation		30.71	129.35	36				3.45986
	15N2 gas assimilation		30.71	129.35	52				2.06307
	15N2 gas assimilation		30.71	129.35	95				1.32054
	15N2 gas assimilation		28.92	131.17	0				5.60573
	15N2 gas assimilation		28.92	131.17	16				6.06992
	15N2 gas assimilation		28.92	131.17	36				5.4269
	15N2 gas assimilation		28.92	131.17	67				5.42614
	15N2 gas assimilation		30.39	127.31	0				6.35191
	15N2 gas assimilation		30.39	127.31	23				5.88732
	15N2 gas assimilation		30.39	127.31	42				3.60493
	15N2 gas assimilation		30.39	127.31	60				2.15435
	15N2 gas assimilation		30.39	127.31	72				1.698
	15N2 gas assimilation		30.39	127.76	0				1.41299
	15N2 gas assimilation		30.39	127.76	23				1.57027
	15N2 gas assimilation		30.39	127.76	42				0.949146
	15N2 gas assimilation		30.39	127.76	60				0.286012
	15N2 gas assimilation		30.39	127.76	102				0.0858032
	15N2 gas assimilation		30.82	128.38	0				0.96863
	15N2 gas assimilation		30.82	128.38	11.2333				0.802586
	15N2 gas assimilation		30.82	128.38	21.8667				0.700094
	15N2 gas assimilation		30.82	128.38	32.2667				0.574539
	15N2 gas assimilation		30.82	128.38	67.2333				0.214479
	15N2 gas assimilation		28.72	130.97	0				1.04732
	15N2 gas assimilation		28.72	130.97	15				1.31138
	15N2 gas assimilation		28.72	130.97	33.3				1.89525
	15N2 gas assimilation		28.72	130.97	54.8333				0.43043
	15N2 gas assimilation		28.72	130.97	107.467				0.180063
	15N2 gas assimilation		26.25	133.17	0				0.855144
	15N2 gas assimilation		26.25	133.17	15				0.436265
	15N2 gas assimilation		26.25	133.17	33.9667				0.648334
	15N2 gas assimilation		26.25	133.17	73.2333				0.692521
	15N2 gas assimilation		26.25	133.17	125.9				0.103314
	15N2 gas assimilation		23.8	133.15	0				0.630839
	15N2 gas assimilation		23.8	133.15	17.7333				0.734735
	15N2 gas assimilation		23.8	133.15	37.1333				0.976879
	15N2 gas assimilation		23.8	133.15	62.2333				0.649549
	15N2 gas assimilation		23.8	133.15	128				0.218374
	15N2 gas assimilation		24.45	130.22	0				0.287106
	15N2 gas assimilation		24.45	130.22	17.5				0.400586
	15N2 gas assimilation		24.45	130.22	34.2				0.322268
	15N2 gas assimilation		24.45	130.22	56.5333				0.324853
	15N2 gas assimilation		24.45	130.22	111.533				0.0621288
	15N2 gas assimilation		29.05	129.85	0				3.58338
	15N2 gas assimilation		29.05	129.85	13.5				4.90445
	15N2 gas assimilation		29.05	129.85	27.7667				4.8111
	15N2 gas assimilation		29.05	129.85	46.9				2.24316
	15N2 gas assimilation		29.05	129.85	91.0667				0.325328
	15N2 gas assimilation		32.25	127.85	0				5.15335
	15N2 gas assimilation		32.25	127.85	30				2.60219
	15N2 gas assimilation		32.25	127.85	50				1.33678
	15N2 gas assimilation		32.25	127.85	70				0.182501
	15N2 gas assimilation		31.75	127.5	0				28.1765
	15N2 gas assimilation		31.75	127.5	25				1.29229
	15N2 gas assimilation		31.75	127.5	40				1.23817
	15N2 gas assimilation		31.75	127.5	82				0.214818
	15N2 gas assimilation		32.24	129.25	0				1.76979
	15N2 gas assimilation		32.24	129.25	20				4.86091
	15N2 gas assimilation		32.24	129.25	30				1.01227
	15N2 gas assimilation		32.24	129.25	65				0
	15N2 gas assimilation		33.84	128.61	0				0.540517
	15N2 gas assimilation		33.84	128.61	20				1.60395
	15N2 gas assimilation		33.84	128.61	30				0
	15N2 gas assimilation		33.84	128.61	61				0
	15N2 gas assimilation		25.194	125.732	0				61.9181
	15N2 gas assimilation		25.194	125.732	22				0.987548
	15N2 gas assimilation		25.194	125.732	36				1.355
	15N2 gas assimilation		25.194	125.732	71				1.19471
	15N2 gas assimilation		24.673	125.569	0				1.66245
	15N2 gas assimilation		24.673	125.569	11				1.17381
	15N2 gas assimilation		24.673	125.569	22				0.74082
	15N2 gas assimilation		24.673	125.569	36				0.713013
	15N2 gas assimilation		24.673	125.569	71				0.0207589
	15N2 gas assimilation		25.1293	125.674	0				0.538766
	15N2 gas assimilation		25.1293	125.674	11				0.557887
	15N2 gas assimilation		25.1293	125.674	22				3.23554
	15N2 gas assimilation		25.1293	125.674	36				0.452074
	15N2 gas assimilation		25.1293	125.674	70				0.138499
	15N2 gas assimilation		25.0666	125.199	0				0.635556
	15N2 gas assimilation		25.0666	125.199	10				0.896971
	15N2 gas assimilation		25.0666	125.199	18				1.24017
	15N2 gas assimilation		25.0666	125.199	30				1.09589
	15N2 gas assimilation		25.0666	125.199	57				1.03165
	15N2 gas assimilation		24.9203	125.61	0				1.04242
	15N2 gas assimilation		24.9203	125.61	12				1.23329
	15N2 gas assimilation		24.9203	125.61	23				1.64149
	15N2 gas assimilation		24.9203	125.61	38				1.72606
	15N2 gas assimilation		24.9203	125.61	74				1.08214
Run Zhang et al., 2015. Lim and Oceanography	15N2 gas assimilation	2006-08-07	17.79	109.286	0				1.416	28.08	33.95						12.217		0.555592
	15N2 gas assimilation	2006-08-07	17.79	109.286	10				0.7282	27.87	33.94								0.250989
data shown in figure 8, 9	15N2 gas assimilation	2006-08-07	17.79	109.286	30				0.7573	26.16	34.1								0.742209
	15N2 gas assimilation	2006-08-07	17.79	109.286	77				0.4318	20.85	34.45								0.35028
	15N2 gas assimilation	2006-08-07	17.51	109.287	0				1.2	28.08	33.99						8.605		1.44137
	15N2 gas assimilation	2006-08-07	17.51	109.287	10				1.255	27.62	33.98								0.169159
	15N2 gas assimilation	2006-08-07	17.51	109.287	30				0.6583	24.87	34.18								0.0624129
	15N2 gas assimilation	2006-08-07	17.51	109.287	90				0.3154	18.92	34.53								0.101688
	15N2 gas assimilation	2006-08-07	17.23	109.296	0				0.84	28.66	33.86						8.922		1.07032
	15N2 gas assimilation	2006-08-07	17.23	109.296	10				1.4985	27.61	33.92								0.4512
	15N2 gas assimilation	2006-08-07	17.23	109.296	30				2.0165	24.91	34.14								0.1698
	15N2 gas assimilation	2006-08-07	17.23	109.296	104				0.2245	18.08	34.57								0.0401
	15N2 gas assimilation	2006-07-30	18.72	108.224	0				0.384	29.19	33.67						3.219		2.56925
	15N2 gas assimilation	2006-07-30	18.72	108.224	10				0.271	28.63	33.63								0
	15N2 gas assimilation	2006-07-30	18.72	108.224	30				0.1064	23.72	34.1								3.24536
	15N2 gas assimilation	2006-07-30	18.72	108.224	40				0	23.67	34.1								1.3241
	15N2 gas assimilation	2006-07-30	18.71	107.765	0				0.528	29.29	33.85						4.933		1.70226
	15N2 gas assimilation	2006-07-30	18.71	107.765	10				0.3855	29.3	33.84								0
	15N2 gas assimilation	2006-07-30	18.71	107.765	30				0.4182	23.1	34.1								3.35236
	15N2 gas assimilation	2006-07-30	18.71	107.765	62				0.0193	22.59	34.23								0.89978
	15N2 gas assimilation	2006-07-30	18.74	108.582	0				0.384	27.55	33.94						40.221		23.583
	15N2 gas assimilation	2006-07-30	18.74	108.582	10				1.2691	27.53	33.95								2.79792
	15N2 gas assimilation	2006-07-30	18.74	108.582	18				0.4186	27.53	33.94								1.9272
	15N2 gas assimilation	2006-08-07	18.22	109.294	0				0.312	29.02	33.96						39.809
	15N2 gas assimilation	2006-08-07	18.22	109.294	10				1.2634	27.82	33.98
	15N2 gas assimilation	2006-08-07	18.22	109.294	26				0.8676	26.23	34.13
	15N2 gas assimilation	2006-08-01	17.67	108.425	0				0.552	29.68	33.93								0.686077
	15N2 gas assimilation	2006-08-01	17.28	108.91	0				1.296	29.77	33.98						3.59		0.847994
	15N2 gas assimilation	2006-07-31	18.01	108.064	0				0.696	29.37	34						4.155		0.748445
	15N2 gas assimilation	2006-08-06	17.25	109.09	0				0.696	19.04	34.53						13.433		0.742598
	15N2 gas assimilation	2006-08-06	18.31	109.105	0				0.408	25.26	34.26						43.243		8.41161
	15N2 gas assimilation	2006-07-31	18.35	108.675	0				0.336	28.6	33.74						4.123		4.22596
	15N2 gas assimilation	2006-08-01	17.82	108.91	0				0.696	29.73	33.94						3.317		1.06927
	15N2 gas assimilation	2006-08-01	18.3	108.929	0				0.336	28.26	33.88						6.956		3.90735
	15N2 gas assimilation	2006-07-31	18.17	108.353	0				0.504	29.17	33.98						6.588		4.8039
	15N2 gas assimilation	2006-08-01	17.92	108.627	0				0.48	29.29	33.95								1.17925
	15N2 gas assimilation	2006-08-06	17.51	109.09	0				0.576	28.77	33.82						9.285		0.296318
	15N2 gas assimilation	2006-08-06	17.82	109.097	0				0.288	27.47	34.06						9.94		1.13883
	15N2 gas assimilation	2006-07-16	19.21	113.222	0				0.565898	30.69	34.19								0.852952
	15N2 gas assimilation	2006-07-20	19.74	112.783	0				5.60099	29.47	34.13						4.795		1.90828
	15N2 gas assimilation	2006-07-20	20.22	112.405	0				0.146149	29.08	34.05						5.364		1.0948
	15N2 gas assimilation	2006-07-20	20.66	112.042	0				2.54102	27.93	34.12						2.53		3.60391
	15N2 gas assimilation	2006-07-20	21	111.777	0				0.481174	27.31	33.96						1.967		8.15304
	15N2 gas assimilation	2006-07-20	21.32	111.526	0				0.708774	28.77	33.8						7.72		3.22897
	15N2 gas assimilation	2006-07-21	20.73	111.307	0				2.06844	25.89	33.97						2.686		7.53044
	15N2 gas assimilation	2006-07-21	19.97	111.924	0				1.30505	29.52	34.02						3.914		1.05639
	15N2 gas assimilation	2006-07-22	18.84	112.371	0				0.207972	29.61	33.99						1.791		0.723711
	15N2 gas assimilation	2006-07-22	19.62	111.737	0				3.12447	30.44	34.05						6.529		1.87976
	15N2 gas assimilation	2006-07-22	20	111.421	0				0.628132	28.42	33.91						9.902		9.91759
	15N2 gas assimilation	2006-07-22	20.31	111.17	0				0.41081	26.44	33.63						6.366		17.2821
	15N2 gas assimilation	2006-07-28	19.07	110.973	0				0.761084	26.8	34.11								5.47859
	15N2 gas assimilation	2006-07-29	18.86	111.462	0				0.635116	29.55	34.06						9.789		1.30632
	15N2 gas assimilation	2006-07-29	18.63	112.008	0				0.691486	29.39	33.8						3.209		0.917477
	15N2 gas assimilation	2006-07-29	18.28	111.773	0				3.00157	29.79	34.11						6.536		1.55783
	15N2 gas assimilation	2006-07-29	18.39	111.554	0				1.73416	29.57	34.06								0.874341
	15N2 gas assimilation	2006-07-30	18.51	111.316	0				0.0976173	29.49	34.05								1.20641
	15N2 gas assimilation	2006-07-30	18.41	110.671	0				0.384781	29.47	33.97						5.852		2.75069
	15N2 gas assimilation	2006-07-30	18.23	111.015	0				0.433004	29.9	33.96						6.327		0.773995
	15N2 gas assimilation	2006-07-31	17.99	111.431	0				0.617345	29.58	34.07						4.217		0.481529
	15N2 gas assimilation	2006-07-31	17.72	111.037	0				/	29.94	34.04						9.018
	15N2 gas assimilation	2006-07-31	18	110.575	0				1.25218	30.6	34.04						4.332		1.32364
	15N2 gas assimilation	2006-07-31	18.18	110.246	0				0.578783	28.98	33.95						8.543		0.883488
	15N2 gas assimilation	2006-08-01	17.96	109.835	0				0.823479	28.23	33.8								2.37407
	15N2 gas assimilation	2006-08-05	17.8	109.774	0				1.78929	27.08	34.06						3.21		1.6342
	15N2 gas assimilation	2006-08-01	17.7	110.175	0				0.310212	29.7	33.95						5.184		0.656547
	15N2 gas assimilation	2006-08-01	17.7	110.175	10				0.3067	29.63	34.1
	15N2 gas assimilation	2006-08-01	17.7	110.175	30				0.2446	24.31	34.21
	15N2 gas assimilation	2006-08-01	17.7	110.175	100				0.0361	17.29	34.6
	15N2 gas assimilation	2006-08-01	17.33	110.627	0				0.216888	29.96	34.06						2.192		0.555755
	15N2 gas assimilation	2006-08-01	17.33	110.627	10				0.0824	29.88	34.1
	15N2 gas assimilation	2006-08-01	17.33	110.627	30				0.2402	25.68	34.16
	15N2 gas assimilation	2006-08-01	17.33	110.627	100				0.0705	17.9	34.59
	15N2 gas assimilation	2006-08-06	17.59	110.071	0				1.43167	29.45	34.08								1.00197
	15N2 gas assimilation	2006-08-06	17.59	110.071	10				0.351568	29.19	34.08
	15N2 gas assimilation	2006-08-06	17.59	110.071	30				0.625667	28.16	34.08
	15N2 gas assimilation	2006-08-06	17.59	110.071	100				0	17.87	34.57
	15N2 gas assimilation	2006-08-06	17.37	110.378	0				1.25396	29.45	34.09								0.688674
	15N2 gas assimilation	2006-08-06	17.37	110.378	10				0.863479	29.45	34.08
	15N2 gas assimilation	2006-08-06	17.37	110.378	30				0	26.27	34.14
	15N2 gas assimilation	2006-08-06	17.37	110.378	100				0	18.79	34.54
	15N2 gas assimilation	2006-08-06	17.29	110.017	0				1.9553	29.36	34.08						3.806		0.514489
	15N2 gas assimilation	2006-08-06	17.54	109.648	0				0.204006	28.67	33.9884						2.75		0.399506
	15N2 gas assimilation	2006-07-22	19.2293	112.051	0				127.8	29.9	34.056
Loscher et al., 2016. Biogeoscience	dissolved 15N2 assimilation	2012 Nov to 2012 Dec	-16.749	-83.999	502				0										0.022
	dissolved 15N2 assimilation	2012 Nov to 2012 Dec	-16.749	-83.999	450				1.42										0.247
data shown in firgure 3	dissolved 15N2 assimilation	2012 Nov to 2012 Dec	-16.749	-83.999	348				1.89										0.228
shown supplementary table 1	dissolved 15N2 assimilation	2012 Nov to 2012 Dec	-16.749	-83.999	300				0.21										0.026
	dissolved 15N2 assimilation	2012 Nov to 2012 Dec	-16.749	-83.999	201				0.3										0.016
	dissolved 15N2 assimilation	2012 Nov to 2012 Dec	-16.749	-83.999	150				0.51										0.006
	dissolved 15N2 assimilation	2012 Nov to 2012 Dec	-16.749	-83.999	125				0.25										0.009
	dissolved 15N2 assimilation	2012 Nov to 2012 Dec	-16.749	-83.999	40				0.18										0.251
	dissolved 15N2 assimilation	2012 Nov to 2012 Dec	-16.749	-83.999	5				0.31										0.017
	dissolved 15N2 assimilation	2012 Nov to 2012 Dec	-17.165	-83.581	500.3				0.04										0.018
	dissolved 15N2 assimilation	2012 Nov to 2012 Dec	-17.165	-83.581	399.9				0.17										0.006
	dissolved 15N2 assimilation	2012 Nov to 2012 Dec	-17.165	-83.581	380.4				0.13										0.03
	dissolved 15N2 assimilation	2012 Nov to 2012 Dec	-17.165	-83.581	299.9				0.18										0.004
	dissolved 15N2 assimilation	2012 Nov to 2012 Dec	-17.166	-83.583	200				0.38										0.008
	dissolved 15N2 assimilation	2012 Nov to 2012 Dec	-17.166	-83.583	150				0.22										0.048
	dissolved 15N2 assimilation	2012 Nov to 2012 Dec	-17.166	-83.583	125				0.05										0.014
	dissolved 15N2 assimilation	2012 Nov to 2012 Dec	-17.166	-83.583	45				0.17										0.015
	dissolved 15N2 assimilation	2012 Nov to 2012 Dec	-17.166	-83.583	5				0.73										0.019
	dissolved 15N2 assimilation	2012 Nov to 2012 Dec	-15.998	-79.5	500				0.1										0.005
	dissolved 15N2 assimilation	2012 Nov to 2012 Dec	-15.998	-79.5	400				0.13										0.021
	dissolved 15N2 assimilation	2012 Nov to 2012 Dec	-15.998	-79.5	350				0.09										0.013
	dissolved 15N2 assimilation	2012 Nov to 2012 Dec	-15.998	-79.5	300				0.16										0.012
	dissolved 15N2 assimilation	2012 Nov to 2012 Dec	-15.998	-79.5	300				0.21										0.006
	dissolved 15N2 assimilation	2012 Nov to 2012 Dec	-15.998	-79.5	200				0.36										0.009
	dissolved 15N2 assimilation	2012 Nov to 2012 Dec	-15.999	-79.5	150				0.18										0.01
	dissolved 15N2 assimilation	2012 Nov to 2012 Dec	-15.999	-79.5	100				0.31										0.008
	dissolved 15N2 assimilation	2012 Nov to 2012 Dec	-15.999	-79.5	40				0.23										0.017
	dissolved 15N2 assimilation	2012 Nov to 2012 Dec	-15.999	-79.5	5				1.48										0.016
	dissolved 15N2 assimilation	2012 Nov to 2012 Dec	-16.333	-80.5	500				0.46										0.005
	dissolved 15N2 assimilation	2012 Nov to 2012 Dec	-16.333	-80.5	400				0.13										0.005
	dissolved 15N2 assimilation	2012 Nov to 2012 Dec	-16.333	-80.5	300				0.19										0.015
	dissolved 15N2 assimilation	2012 Nov to 2012 Dec	-16.333	-80.5	250				0.16										0.016
	dissolved 15N2 assimilation	2012 Nov to 2012 Dec	-16.333	-80.5	200				0.29										0.023
	dissolved 15N2 assimilation	2012 Nov to 2012 Dec	-16.333	-80.5	150				0.15										0.015
	dissolved 15N2 assimilation	2012 Nov to 2012 Dec	-16.333	-80.5	100				0.24										0.01
	dissolved 15N2 assimilation	2012 Nov to 2012 Dec	-16.333	-80.5	40				0.39										0.018
	dissolved 15N2 assimilation	2012 Nov to 2012 Dec	-16.333	-80.5	5				0.5										0.013
	dissolved 15N2 assimilation	2012 Nov to 2012 Dec	-16.749	-78.001	500				0.13										0.004
	dissolved 15N2 assimilation	2012 Nov to 2012 Dec	-16.749	-78.001	400				0.26										0.003
	dissolved 15N2 assimilation	2012 Nov to 2012 Dec	-16.749	-78	350				0.26										0.014
	dissolved 15N2 assimilation	2012 Nov to 2012 Dec	-16.749	-78	300				0.38										0.008
	dissolved 15N2 assimilation	2012 Nov to 2012 Dec	-16.749	-78	200				0.48										nan
	dissolved 15N2 assimilation	2012 Nov to 2012 Dec	-16.749	-78	150				0.76										0.036
	dissolved 15N2 assimilation	2012 Nov to 2012 Dec	-16.749	-78	100				0.73										0.02
	dissolved 15N2 assimilation	2012 Nov to 2012 Dec	-16.749	-78	40				0.52										0.015
	dissolved 15N2 assimilation	2012 Nov to 2012 Dec	-16.749	-78	5				3.76										0.026
	dissolved 15N2 assimilation	2012 Nov to 2012 Dec	-16.75	-76	5				2.23										0.027
	dissolved 15N2 assimilation	2012 Nov to 2012 Dec	-16.75	-76	40				0.15										0.007
	dissolved 15N2 assimilation	2012 Nov to 2012 Dec	-16.75	-76	100				0.65										0.008
	dissolved 15N2 assimilation	2012 Nov to 2012 Dec	-16.75	-76	150				0.78										0.009
	dissolved 15N2 assimilation	2012 Nov to 2012 Dec	-16.749	-76	200				0.59										0.017
	dissolved 15N2 assimilation	2012 Nov to 2012 Dec	-16.749	-76	300				0.28										0.015
	dissolved 15N2 assimilation	2012 Nov to 2012 Dec	-16.749	-76	350				0.23										0.007
	dissolved 15N2 assimilation	2012 Nov to 2012 Dec	-16.749	-76	400				0.28										0.008
	dissolved 15N2 assimilation	2012 Nov to 2012 Dec	-16.749	-76	500				/										0.027
	dissolved 15N2 assimilation	2012 Nov to 2012 Dec	-16.232	-75.666	5				1.34										0.034
	dissolved 15N2 assimilation	2012 Nov to 2012 Dec	-16.232	-75.666	100				0.86										0.066
	dissolved 15N2 assimilation	2012 Nov to 2012 Dec	-16.232	-75.666	150				0.9										0.011
	dissolved 15N2 assimilation	2012 Nov to 2012 Dec	-16.232	-75.666	200				0.75										0.041
	dissolved 15N2 assimilation	2012 Nov to 2012 Dec	-16.232	-75.666	250				4.39										0.507
	dissolved 15N2 assimilation	2012 Nov to 2012 Dec	-16.232	-75.666	300				/										0.174
	dissolved 15N2 assimilation	2012 Nov to 2012 Dec	-16.232	-75.666	350				/										0.025
	dissolved 15N2 assimilation	2012 Nov to 2012 Dec	-16.232	-75.666	400				0.25										0.282
	dissolved 15N2 assimilation	2012 Nov to 2012 Dec	-16.232	-75.666	500				0.3										0.018
	dissolved 15N2 assimilation	2012 Nov to 2012 Dec	-16.155	-76.807	299.2				0.3										0
	dissolved 15N2 assimilation	2012 Nov to 2012 Dec	-16.155	-76.807	198.6				1.04										0.002
	dissolved 15N2 assimilation	2012 Nov to 2012 Dec	-16.155	-76.823	101.9				2.45										0
	dissolved 15N2 assimilation	2012 Nov to 2012 Dec	-16.155	-76.823	51.3				2.13										0.003
	dissolved 15N2 assimilation	2012 Nov to 2012 Dec	-16.155	-76.823	7.4				3.45										0.01
	dissolved 15N2 assimilation	2012 Nov to 2012 Dec	-15.519	-75.6	300.7				0.56										0.038
	dissolved 15N2 assimilation	2012 Nov to 2012 Dec	-15.54	-75.614	200.9				0.46										0.025
	dissolved 15N2 assimilation	2012 Nov to 2012 Dec	-15.54	-75.614	101.3				1.13										0.012
	dissolved 15N2 assimilation	2012 Nov to 2012 Dec	-15.54	-75.614	51.4				2.32										0.017
	dissolved 15N2 assimilation	2012 Nov to 2012 Dec	-15.54	-75.614	6.6				2.52										0.022
	dissolved 15N2 assimilation	2012-11-01	1.666	-85.833	499.8				0.021										0
	dissolved 15N2 assimilation	2012-11-01	1.666	-85.833	399.1				0.039										0.001
	dissolved 15N2 assimilation	2012-11-01	1.666	-85.833	321.2				0.132										0
	dissolved 15N2 assimilation	2012-11-01	1.666	-85.833	280.5				0.027										0
	dissolved 15N2 assimilation	2012-11-02	1.666	-85.833	200				0.001										0
	dissolved 15N2 assimilation	2012-11-02	1.666	-85.833	150				0.071										0
	dissolved 15N2 assimilation	2012-11-02	1.666	-85.833	39.2				0										0.01
	dissolved 15N2 assimilation	2012-11-02	1.666	-85.833	5				0.48										0.014
	dissolved 15N2 assimilation	2012-11-02	0	-85.833	500.3				0										0
	dissolved 15N2 assimilation	2012-11-02	0	-85.833	450.9				0.034										0
	dissolved 15N2 assimilation	2012-11-02	0	-85.833	356.2				0.089										0
	dissolved 15N2 assimilation	2012-11-02	0	-85.833	300.5				0.004										0.002
	dissolved 15N2 assimilation	2012-11-02	0	-85.832	199.4				0										0
	dissolved 15N2 assimilation	2012-11-02	0	-85.832	150.6				0.103										0
	dissolved 15N2 assimilation	2012-11-02	0	-85.832	99.7				0										0
	dissolved 15N2 assimilation	2012-11-02	0	-85.832	41.6				0										0.004
	dissolved 15N2 assimilation	2012-11-02	0	-85.832	4.8				0										0.047
	dissolved 15N2 assimilation	2012-11-03	-2	-85.833	500				0.027										0
	dissolved 15N2 assimilation	2012-11-03	-2	-85.833	400				0.018										0
	dissolved 15N2 assimilation	2012-11-03	-2	-85.833	300				0.013										0
	dissolved 15N2 assimilation	2012-11-03	-2	-85.833	250				0.004										0
	dissolved 15N2 assimilation	2012-11-03	-2	-85.833	100.8				0.131										0
	dissolved 15N2 assimilation	2012-11-03	-2	-85.833	40.6				0										0
	dissolved 15N2 assimilation	2012-11-03	-2	-85.833	4.3				0.031										0
	dissolved 15N2 assimilation	2012-11-04	-4	-85.832	499.7				0.051										0
	dissolved 15N2 assimilation	2012-11-04	-4	-85.832	450.1				0.048										0.002
	dissolved 15N2 assimilation	2012-11-04	-4	-85.832	349.7				0.139										0.002
	dissolved 15N2 assimilation	2012-11-04	-4	-85.832	300				0.005										0.005
	dissolved 15N2 assimilation	2012-11-04	-4	-85.832	200.2				0.098										0
	dissolved 15N2 assimilation	2012-11-04	-4	-85.832	149.6				0.022										0
	dissolved 15N2 assimilation	2012-11-04	-4	-85.832	100.5				0.016										0
	dissolved 15N2 assimilation	2012-11-04	-4	-85.832	40.3				0										0.006
	dissolved 15N2 assimilation	2012-11-04	-4	-85.832	4.2586				0.664										0.011
	dissolved 15N2 assimilation	2012-11-05	-5.999	-85.833	40				0										0.013
	dissolved 15N2 assimilation	2012-11-05	-5.999	-85.833	5				0										0.012
	dissolved 15N2 assimilation	2012-11-05	-5.999	-85.833	100				0										0.001
	dissolved 15N2 assimilation	2012-11-05	-5.999	-85.833	350.8				0										0
	dissolved 15N2 assimilation	2012-11-05	-5.999	-85.833	200				0										0
	dissolved 15N2 assimilation	2012-11-08	-7.999	-85.832	500				0										0.001
	dissolved 15N2 assimilation	2012-11-08	-7.999	-85.832	450				0										0.005
	dissolved 15N2 assimilation	2012-11-08	-7.999	-85.832	350				0.036										0
	dissolved 15N2 assimilation	2012-11-08	-7.999	-85.832	300				0										0
	dissolved 15N2 assimilation	2012-11-08	-7.999	-85.832	200				0										0.001
	dissolved 15N2 assimilation	2012-11-08	-7.999	-85.832	150				0										0.002
	dissolved 15N2 assimilation	2012-11-08	-7.999	-85.832	100				0										0.008
	dissolved 15N2 assimilation	2012-11-08	-7.999	-85.832	40				0										0.094
	dissolved 15N2 assimilation	2012-11-08	-7.999	-85.832	4.2525				0										0.045
	dissolved 15N2 assimilation	2012-11-08	-10	-85.833	501				0										0.001
	dissolved 15N2 assimilation	2012-11-08	-10	-85.833	448				0										0.001
	dissolved 15N2 assimilation	2012-11-08	-10	-85.833	349				0										0
	dissolved 15N2 assimilation	2012-11-08	-10	-85.833	300				0										0.003
	dissolved 15N2 assimilation	2012-11-08	-10	-85.833	200				0										0.002
	dissolved 15N2 assimilation	2012-11-08	-10	-85.833	149				0.102										0
	dissolved 15N2 assimilation	2012-11-08	-10	-85.833	5				0										0.073
	dissolved 15N2 assimilation	2012-11-09	-12	-85.833	500				0										0
	dissolved 15N2 assimilation	2012-11-09	-12	-85.833	450				0.115										0.01
	dissolved 15N2 assimilation	2012-11-09	-12	-85.833	350				0.069										0
	dissolved 15N2 assimilation	2012-11-09	-11.999	-85.834	300				0.045										0
	dissolved 15N2 assimilation	2012-11-09	-11.999	-85.834	150				0.21										0
	dissolved 15N2 assimilation	2012-11-09	-11.999	-85.834	130				0.226										0
	dissolved 15N2 assimilation	2012-11-09	-11.999	-85.834	40				0										0.106
	dissolved 15N2 assimilation	2012-11-09	-11.999	-85.834	5				0										0.092
	dissolved 15N2 assimilation	2012-11-09	-12	-85.833	450				1.1										0.18
	dissolved 15N2 assimilation	2012-11-09	-11.999	-85.834	300				0.946										0.204
	dissolved 15N2 assimilation	2012-11-09	-11.999	-85.834	130				12.658										n.d.
	dissolved 15N2 assimilation	2012-11-10	-13.999	-85.834	500				0										0.006
	dissolved 15N2 assimilation	2012-11-10	-13.999	-85.834	400				0.063										0
	dissolved 15N2 assimilation	2012-11-10	-13.999	-85.834	350				0.079										0.041
	dissolved 15N2 assimilation	2012-11-10	-13.999	-85.834	300				0.302										0
	dissolved 15N2 assimilation	2012-11-10	-13.999	-85.833	200.4				0.173										0.005
	dissolved 15N2 assimilation	2012-11-10	-13.999	-85.833	149.6				0.532										0.05
	dissolved 15N2 assimilation	2012-11-10	-13.999	-85.833	100.1				0.217										0.011
	dissolved 15N2 assimilation	2012-11-10	-13.999	-85.833	40.5				0.324										0.059
	dissolved 15N2 assimilation	2012-11-10	-13.999	-85.833	5				1.406										0.027
	dissolved 15N2 assimilation	2012-11-10	-15.916	-85.95	500				0.096										0.013
	dissolved 15N2 assimilation	2012-11-10	-15.916	-85.95	400				0.057										0.003
	dissolved 15N2 assimilation	2012-11-10	-15.916	-85.95	350				0.09										0.002
	dissolved 15N2 assimilation	2012-11-10	-15.916	-85.95	280				0.17										0
	dissolved 15N2 assimilation	2012-11-10	-15.916	-85.95	150				0.154										0
	dissolved 15N2 assimilation	2012-11-10	-15.916	-85.95	41				0.346										0.508
	dissolved 15N2 assimilation	2012-11-10	-15.916	-85.95	5				0										0.094
	dissolved 15N2 assimilation	2012-11-22	-16.749	-78.001	500				0.127										0.004
	dissolved 15N2 assimilation	2012-11-22	-16.749	-78.001	400				0.259										0.003
	dissolved 15N2 assimilation	2012-11-22	-16.749	-78	350				0.261										0.014
	dissolved 15N2 assimilation	2012-11-22	-16.749	-78	300				0.379										0.008
	dissolved 15N2 assimilation	2012-11-22	-16.749	-78	150				0.755										0.036
	dissolved 15N2 assimilation	2012-11-22	-16.749	-78	100				0.732										0.02
	dissolved 15N2 assimilation	2012-11-22	-16.749	-78	40				0.519										0.015
	dissolved 15N2 assimilation	2012-11-22	-16.749	-78	5				3.755										0.026
	dissolved 15N2 assimilation	2012-12-02	-9.06	-79.979	1002.1				0.0689501										0.0192437
	dissolved 15N2 assimilation	2012-12-02	-9.06	-79.979	801.5				0.128909										0.052322
	dissolved 15N2 assimilation	2012-12-02	-9.06	-79.979	599.8				0.0831823										0.0104766
	dissolved 15N2 assimilation	2012-12-02	-9.06	-79.979	300.6				0.252223										0.0163268
	dissolved 15N2 assimilation	2012-12-02	-9.06	-79.979	201.2				0.941874										0.0345147
	dissolved 15N2 assimilation	2012-12-02	-9.06	-79.979	151.1				0.471119										0.00707819
	dissolved 15N2 assimilation	2012-12-03	-5.001	-81.999	100				1.74725										0.0658985
	dissolved 15N2 assimilation	2012-12-03	-5.001	-81.999	50.2				1.19083										0.0078143
	dissolved 15N2 assimilation	2012-12-03	-5.001	-81.999	11.11				1.28748										0.0468578
	dissolved 15N2 assimilation	2012-12-04	-5	-81.33	100.4				0.194329										0.0192067
	dissolved 15N2 assimilation	2012-12-04	-5	-81.33	50.8				1.35997										0.0206162
	dissolved 15N2 assimilation	2012-12-04	-5	-81.33	35.8				1.86208										0.0378245
	dissolved 15N2 assimilation	2012-12-04	-5	-81.169	14.2654				3.41084										0.0336628
	dissolved 15N2 assimilation	2012-12-04	-5	-81.169	4.2649				1.87106										0.0550567
	dissolved 15N2 assimilation	2012-12-04	-6.19	-81.14	301.1				1.92296										0.00556825
	dissolved 15N2 assimilation	2012-12-04	-6.19	-81.14	200.5				0.0310281										0.0231364
	dissolved 15N2 assimilation	2012-12-04	-6.19	-81.14	150.5				1.55699										0.0162464
	dissolved 15N2 assimilation	2012-12-04	-6.19	-81.14	51.4				0.282474										0.0301842
	dissolved 15N2 assimilation	2012-12-04	-6.19	-81.14	47.2				0										0.14563
	dissolved 15N2 assimilation	2012-12-07	-7.827	-79.553	36.7				5.51617										0.0412118
	dissolved 15N2 assimilation	2012-12-07	-7.827	-79.553	21.9				22.4723										0.230073
	dissolved 15N2 assimilation	2012-12-07	-7.827	-79.553	16.2				7.75952										0.123925
	dissolved 15N2 assimilation	2012-12-07	-7.827	-79.553	22.221				23.0395										0.20448
	dissolved 15N2 assimilation	2012-12-07	-7.827	-79.553	4.3983				21.8075										0.149539
	dissolved 15N2 assimilation	2012-12-07	-9.189	-78.67	37.4				5.01615										0.0197998
	dissolved 15N2 assimilation	2012-12-07	-9.189	-78.67	22.8				4.58023										0.029545
	dissolved 15N2 assimilation	2012-12-07	-9.189	-78.67	17.6				6.67301										0.106858
	dissolved 15N2 assimilation	2012-12-07	-9.189	-78.67	13.3				9.74683										0.0872896
	dissolved 15N2 assimilation	2012-12-07	-9.189	-78.67	1.8445				11.152										0.0989559
	dissolved 15N2 assimilation	2012-12-10	-11.47	-79.43	300.5				2.52783										0.00984865
	dissolved 15N2 assimilation	2012-12-10	-11.47	-79.43	200.9				1.30906										0.00829555
	dissolved 15N2 assimilation	2012-12-10	-11.498	-79.425	101.5				2.36614										0.0161002
	dissolved 15N2 assimilation	2012-12-10	-11.498	-79.425	52.3				1.29166										0.0088391
	dissolved 15N2 assimilation	2012-12-10	-11.498	-79.425	7				3.78465										0.0149934
	dissolved 15N2 assimilation	2012-12-11	-12.008	-77.23	51.7				2.4719										0.0652721
	dissolved 15N2 assimilation	2012-12-11	-12.008	-77.23	37.4				16.3503										0.140707
	dissolved 15N2 assimilation	2012-12-11	-12.008	-77.23	16.8				5.25589										0.110925
	dissolved 15N2 assimilation	2012-12-11	-12.008	-77.23	4.2655				14.9783										0.104554
	dissolved 15N2 assimilation	2012-12-11	-12.008	-77.23	2.2068				2.19659										0.366785
	dissolved 15N2 assimilation	2012-12-11	-12.008	-77.23	36.4				3.5648										0.0254346
	dissolved 15N2 assimilation	2012-12-11	-12.008	-77.23	22.2				5.78761										0.0502506
	dissolved 15N2 assimilation	2012-12-11	-12.008	-77.23	16.7				6.54657										0.0572773
	dissolved 15N2 assimilation	2012-12-11	-12.008	-77.23	8.568				3.26463										0.229756
	dissolved 15N2 assimilation	2012-12-11	-12.008	-77.23	3.3025				4.12006										0.0842809
	dissolved 15N2 assimilation	2012-12-12	-12.039	-79	301.5				0.384827										0.00562166
	dissolved 15N2 assimilation	2012-12-12	-12.039	-79	201.4				0.309172										0.00220225
	dissolved 15N2 assimilation	2012-12-13	-12.068	-79.004	101.2				0.5049										0.0244522
	dissolved 15N2 assimilation	2012-12-13	-12.068	-79.004	52				0.467532										0.0264939
	dissolved 15N2 assimilation	2012-12-15	-12.55	-76.839	99.1				6.27044										0.0406599
	dissolved 15N2 assimilation	2012-12-15	-12.55	-76.839	51				1.74262										0.00854417
	dissolved 15N2 assimilation	2012-12-15	-12.55	-76.839	36.7				3.31782										0.00747582
	dissolved 15N2 assimilation	2012-12-15	-12.55	-76.839	26.55				7.28298										0.017579
	dissolved 15N2 assimilation	2012-12-15	-12.55	-76.839	2.572				7.89567										0.0330435
	dissolved 15N2 assimilation	2012-12-16	-13.429	-76.37	71.6				3.68995										0.00570644
	dissolved 15N2 assimilation	2012-12-16	-13.429	-76.37	52.4				3.10796										0.00597009
	dissolved 15N2 assimilation	2012-12-16	-13.429	-76.37	37.2				3.03329										0.0155093
	dissolved 15N2 assimilation	2012-12-16	-13.429	-76.37	27.729				4.46565										0.0246967
	dissolved 15N2 assimilation	2012-12-16	-13.429	-76.37	11.14				13.0764										0.09849
	dissolved 15N2 assimilation	2012-12-17	-14.185	-76.933	302.5				1.09204										0.00572565
	dissolved 15N2 assimilation	2012-12-17	-14.185	-76.933	204				0.559497										0.00229567
	dissolved 15N2 assimilation	2012-12-17	-14.185	-76.933	103.8				1.07376										0.0189402
	dissolved 15N2 assimilation	2012-12-17	-14.185	-76.933	52.8				1.25444										0.00329268
	dissolved 15N2 assimilation	2012-12-17	-14.185	-76.933	2.2068				6.86587										0.0533337
	dissolved 15N2 assimilation	2012-12-19	-14.77	-78.03	302.2				0.919612										0.0145307
	dissolved 15N2 assimilation	2012-12-19	-14.77	-78.03	202.1				1.08										0.00568709
Clara Martinez Perez et al., 2016. Nature Microbiology	dissolved 15N2 assimilation	2013 May	11.2	-60.18	200				0.212909			11.1287	0.0139539	0.754	14.7596				0.0532669
	dissolved 15N2 assimilation	2013 May	11.2	-60.18	160				0.691905			7.99793	0.0151547	0.532	15.0337				0.0636496
vertical profiles shown in figure 1 and	dissolved 15N2 assimilation	2013 May	11.2	-60.18	120				0.784357			1.68058	0.0149878	0.095	17.6903				0.0572538
supplementary tables	dissolved 15N2 assimilation	2013 May	11.2	-60.18	80				0.882458			0.702248	0.0163534	0.031	22.6532				0.157369
	dissolved 15N2 assimilation	2013 May	11.2	-60.18	40				0.805963			0.0511859	0.0139994	0.04	1.27965				0.397699
	dissolved 15N2 assimilation	2013 May	11.2	-60.18	5				7.9897			0.0291859	0.0177969	0.018	1.62144				0.474267
	dissolved 15N2 assimilation	2013 May	13.478	-58.186	200				0.170125			10.7609	0.0412017	0.671	16.0371				0.0225395
	dissolved 15N2 assimilation	2013 May	13.478	-58.186	160				0.157826			6.84292	0.0179085	0.37	18.4944				0.0370732
	dissolved 15N2 assimilation	2013 May	13.478	-58.186	120				0.0691438			4.45588	0.0163757	0.29	15.3651				0.0460662
	dissolved 15N2 assimilation	2013 May	13.478	-58.186	70				0.571257			0.656652	0.0255983	0.064	10.2602				0.163565
	dissolved 15N2 assimilation	2013 May	13.478	-58.186	35				20.6792			0.0184803	0.0158801	n.d	n.d.				0.848531
	dissolved 15N2 assimilation	2013 May	13.478	-58.186	5				8.43912			0.0174803	0.0162549	0.006	2.91338				0.764602
	dissolved 15N2 assimilation	2013 May	14.3	-56.45	200				0.163083			8.40003	n.d.	0.487	17.2485				0.010351
	dissolved 15N2 assimilation	2013 May	14.3	-56.45	160				0.475036			4.30653	n.d.	0.194	22.1986				0.0191146
	dissolved 15N2 assimilation	2013 May	14.3	-56.45	120				0.307159			0.863065	n.d.	0.022	39.2302				0.0297381
	dissolved 15N2 assimilation	2013 May	14.3	-56.45	75				1.37985			0.0515065	n.d.	n.d	n.d.				0.671539
	dissolved 15N2 assimilation	2013 May	14.3	-56.45	40				1.30033			0.0225065	n.d.	n.d	n.d.				0.447557
	dissolved 15N2 assimilation	2013 May	14.3	-56.45	10				2.96415			0.0300131	n.d.	n.d	n.d.				0.633837
	dissolved 15N2 assimilation	2013 May	14.3	-54.3	200				0.680819			12.3348	n.d.	0.815	15.1348				0.0237653
	dissolved 15N2 assimilation	2013 May	14.3	-54.3	160				0.37577			7.59883	n.d.	0.439	17.3094				0.021054
	dissolved 15N2 assimilation	2013 May	14.3	-54.3	115				0.35808			1.28345	n.d.	0.057	22.5166				0.0448069
	dissolved 15N2 assimilation	2013 May	14.3	-54.3	70				2.02945			0.0628253	n.d.	0.006	10.4709				0.629926
	dissolved 15N2 assimilation	2013 May	14.3	-54.3	40				5.65418			0.0544563	n.d.	0.001	54.4563				0.682651
	dissolved 15N2 assimilation	2013 May	14.3	-54.3	6				34.4392			0.0159127	n.d.	0.009	1.76807				1.00543
	dissolved 15N2 assimilation	2013 May	14.3	-49.15	200				0.158835			11.9182	n.d.	0.753	15.8276				0.0123744
	dissolved 15N2 assimilation	2013 May	14.3	-49.15	150				0.204798			7.88657	n.d.	0.48	16.4304				0.0342487
	dissolved 15N2 assimilation	2013 May	14.3	-49.15	100				0.296915			0.177978	n.d.	0.008	22.2472				0.297711
	dissolved 15N2 assimilation	2013 May	14.3	-49.15	65				0.914865			0.0275956	n.d.	n.d	n.d.				0.310234
	dissolved 15N2 assimilation	2013 May	14.3	-49.15	35				3.97213			0.0329779	n.d.	n.d	n.d.				0.242832
	dissolved 15N2 assimilation	2013 May	14.3	-49.15	10				1.29237			0.0223824	n.d.	0.001	22.3824				0.356515
	dissolved 15N2 assimilation	2013 May	14.3	-46.15	200				0.422757			14.4969	n.d.	0.924	15.6892				0.00955694
	dissolved 15N2 assimilation	2013 May	14.3	-46.15	150				0.272957			8.28916	n.d.	0.485	17.0911				0.0168688
	dissolved 15N2 assimilation	2013 May	14.3	-46.15	115				0.304028			1.74924	n.d.	0.083	21.0752				0.148812
	dissolved 15N2 assimilation	2013 May	14.3	-46.15	70				0.946445			0.140925	n.d.	n.d	n.d.				0.24333
	dissolved 15N2 assimilation	2013 May	14.3	-46.15	40				2.92157			0.0549255	n.d.	n.d	n.d.				0.370222
	dissolved 15N2 assimilation	2013 May	14.3	-46.15	10				2.71495			0.0679255	n.d.	n.d	n.d.				0.349314
	dissolved 15N2 assimilation	2013 May	14.3	-41.45	200				0.329804			14.2553	n.d.	0.925	15.4111				0.00899001
	dissolved 15N2 assimilation	2013 May	14.3	-41.45	140				0.751215			1.85309	n.d.	0.11	16.8462				0.0905825
	dissolved 15N2 assimilation	2013 May	14.3	-41.45	115				0.92875			0.121245	n.d.	0.001	121.245				0.276563
	dissolved 15N2 assimilation	2013 May	14.3	-41.45	75				1.39199			0.013649	n.d.	n.d	n.d.				0.414357
	dissolved 15N2 assimilation	2013 May	14.3	-41.45	45				1.48167			0.020649	n.d.	n.d	n.d.				0.346108
	dissolved 15N2 assimilation	2013 May	14.3	-41.45	10				1.52119			0.002649	n.d.	n.d	n.d.				0.34737
	dissolved 15N2 assimilation	2013 May	14.3	-39.3	200				0.383403			23.1183	n.d.	1.649	14.0196				0.00980503
	dissolved 15N2 assimilation	2013 May	14.3	-39.3	140				0.87197			12.2551	n.d.	0.788	15.5521				0.230607
	dissolved 15N2 assimilation	2013 May	14.3	-39.3	105				1.58213			0.227649	n.d.	n.d	n.d.				0.618159
	dissolved 15N2 assimilation	2013 May	14.3	-39.3	75				1.11611			0.090649	n.d.	0	nan				0.375444
	dissolved 15N2 assimilation	2013 May	14.3	-39.3	60				1.38636			0.051649	n.d.	n.d	n.d.				0.252894
	dissolved 15N2 assimilation	2013 May	14.3	-39.3	10				1.74557			0.040649	n.d.	n.d	n.d.				0.366815
	dissolved 15N2 assimilation	2013 May	14.5	-35.001	200				0.518349			19.0013	n.d.	1.289	14.7411				0.0160127
	dissolved 15N2 assimilation	2013 May	14.5	-35.001	150				0.270545			13.9998	n.d.	0.923	15.1677				0.0200733
	dissolved 15N2 assimilation	2013 May	14.5	-35.001	110				0.34772			2.03212	n.d.	0.149	13.6384				0.397353
	dissolved 15N2 assimilation	2013 May	14.5	-35.001	93				0.55152			0.178648	n.d.	0.039	4.58071				0.658029
	dissolved 15N2 assimilation	2013 May	14.5	-35.001	50				1.33058			0.0212862	n.d.	n.d	n.d.				0.461599
	dissolved 15N2 assimilation	2013 May	14.5	-35.001	10				1.69534			0.0263417	n.d.	n.d	n.d.				0.301065
	dissolved 15N2 assimilation	2013 May	14.3	-32.45	200				0.984752			20.1502	0.0195657	1.364	14.7729				0.102241
	dissolved 15N2 assimilation	2013 May	14.3	-32.45	150				0.494063			15.2428	0.0198518	1.004	15.182				0.0146258
	dissolved 15N2 assimilation	2013 May	14.3	-32.45	120				1.07428			7.65506	0.0203269	0.511	14.9806				0.111743
	dissolved 15N2 assimilation	2013 May	14.3	-32.45	90				0.883882			2.3244	0.0296899	0.196	11.8592				0.568689
	dissolved 15N2 assimilation	2013 May	14.3	-32.45	60				1.07327			0.113758	0.0197131	0.008	14.2198				0.349703
	dissolved 15N2 assimilation	2013 May	14.3	-32.45	10				1.58557			0.056814	0.018613	n.d	n.d.				0.267143
	dissolved 15N2 assimilation	2013 May	14.5	-30.502	200				0.483615			22.5976	n.d.	1.595	14.1678				0.0109514
	dissolved 15N2 assimilation	2013 May	14.5	-30.502	150				0.369654			19.4462	n.d.	1.323	14.6986				0.00904276
	dissolved 15N2 assimilation	2013 May	14.5	-30.502	120				0.231849			16.7132	0.000666042	1.138	14.6864				0.0367346
	dissolved 15N2 assimilation	2013 May	14.5	-30.502	85				0.52351			0.607175	0.00102586	0.107	5.67454				0.902887
	dissolved 15N2 assimilation	2013 May	14.5	-30.502	45				3.56344			0.106814	n.d.	0.008	13.3517				0.555584
	dissolved 15N2 assimilation	2013 May	14.5	-30.502	10				2.30288			0.0333417	n.d.	0.005	6.66834				0.531526
	dissolved 15N2 assimilation	2013 May	14.5	-28.251	200				0.645334			20.475	0.000753547	1.426	14.3583				0.0150353
	dissolved 15N2 assimilation	2013 May	14.5	-28.251	150				0.765007			18.002	0.000363831	1.163	15.4789				0.0167624
	dissolved 15N2 assimilation	2013 May	14.5	-28.251	90				0.742544			14.638	0.000997466	0.988	14.8158				0.0190764
	dissolved 15N2 assimilation	2013 May	14.5	-28.251	70				0.520269			5.4281	0.0174506	0.422	12.8628				0.787504
	dissolved 15N2 assimilation	2013 May	14.5	-28.251	50				2.44052			0.127005	0.000501715	0.041	3.09768				0.893243
	dissolved 15N2 assimilation	2013 May	14.5	-28.251	10				3.26328			14.548	0.000511422	1.004	14.49				0.676754
	dissolved 15N2 assimilation	2013 May	14.499	-26.001	200				0.547193			23.0558	n.d.	1.631	14.136				0.0645398
	dissolved 15N2 assimilation	2013 May	14.499	-26.001	132				0.497081			17.9215	n.d.	1.257	14.2574				0.0216287
	dissolved 15N2 assimilation	2013 May	14.499	-26.001	95				0.451343			15.0368	n.d.	1.073	14.0138				0.0783343
	dissolved 15N2 assimilation	2013 May	14.499	-26.001	74				0.435454			4.96883	0.00757912	0.501	9.91783				0.769492
	dissolved 15N2 assimilation	2013 May	14.499	-26.001	25				2.10916			0.103833	n.d.	0.06	1.73055				0.45646
	dissolved 15N2 assimilation	2013 May	14.499	-26.001	10				1.89648			0.035	n.d.	0.054	0.648148				0.410927
	dissolved 15N2 assimilation	2013 May	14.5	-21.501	200				0.50959			24.9033	0.0926534	1.811	13.7512				0.0149542
	dissolved 15N2 assimilation	2013 May	14.5	-21.501	150				0.588195			23.5123	0.0934754	1.729	13.5988				0.0160601
	dissolved 15N2 assimilation	2013 May	14.5	-21.501	100				0.45721			23.4517	0.0939789	1.711	13.7064				0.0334938
	dissolved 15N2 assimilation	2013 May	14.5	-21.501	65				0.964154			31.9721	0.0987486	2.298	13.913				0.137055
	dissolved 15N2 assimilation	2013 May	14.5	-21.501	30				0.817801			4.75513	0.266816	0.551	8.63				1.96324
	dissolved 15N2 assimilation	2013 May	14.5	-21.501	10				0.96162			0.162297	0.000162297	0.277	0.585911				1.35021
Virginie Riou et al., 2016. PLOS one	dissolved 15N2 assimilation	2011-07-25 to 2011-08-03	31.5	-33	12	0.057	0.038		0.0475
	dissolved 15N2 assimilation	2011-07-25 to 2011-08-03	31.5	-33	45	0.132	0.2855		0.20875
data shown in figure 7 and supplementary	dissolved 15N2 assimilation	2011-07-25 to 2011-08-03	31.5	-33	86	0.13	1.72		0.925
	dissolved 15N2 assimilation	2011-07-25 to 2011-08-03	31.5	-33	207	0.087	0.196		0.1415
	dissolved 15N2 assimilation	2011-07-25 to 2011-08-03	32.2	-33	13	0.041	0.1385		0.08975
	dissolved 15N2 assimilation	2011-07-25 to 2011-08-03	32.2	-33	46	0.2125	0.343		0.27775
	dissolved 15N2 assimilation	2011-07-25 to 2011-08-03	32.2	-33	112	7.1315	0.8335		3.9825
	dissolved 15N2 assimilation	2011-07-25 to 2011-08-03	32.2	-33	200	5.724	0.219		2.9715
	dissolved 15N2 assimilation	2011-07-25 to 2011-08-03	33.7	-33	16	1.5415	0.1505		0.846
	dissolved 15N2 assimilation	2011-07-25 to 2011-08-03	33.7	-33	47	1.2005	2.239		1.71975
	dissolved 15N2 assimilation	2011-07-25 to 2011-08-03	33.7	-33	104	2.083	0.5555		1.31925
	dissolved 15N2 assimilation	2011-07-25 to 2011-08-03	33.7	-33	201	7.0235	0.9745		3.999
	dissolved 15N2 assimilation	2011-07-25 to 2011-08-03	35	-33	14	0.618	0.4845		0.55125
	dissolved 15N2 assimilation	2011-07-25 to 2011-08-03	35	-33	48	1.554	0.7235		1.13875
	dissolved 15N2 assimilation	2011-07-25 to 2011-08-03	35	-33	89	0.2765	0.3385		0.3075
	dissolved 15N2 assimilation	2011-07-25 to 2011-08-03	35	-33	202	0.457	0.4095		0.43325
	dissolved 15N2 assimilation	2011-07-25 to 2011-08-03	36.23	-33.9	11	0.6515	4.0365		2.344
	dissolved 15N2 assimilation	2011-07-25 to 2011-08-03	36.23	-33.9	46	0.781	1.797		1.289
	dissolved 15N2 assimilation	2011-07-25 to 2011-08-03	36.23	-33.9	90	1.4935	4.126		2.80975
	dissolved 15N2 assimilation	2011-07-25 to 2011-08-03	36.23	-33.9	201	3.5845	0.7845		2.1845
Fonseca-Batista et al., 2017. JGR.	dissolved 15N2 assimilation	2012-11-01	37.833	-12.0872	4				2.71191			< DL	< DL	< DL					0.150569
	dissolved 15N2 assimilation	2012-11-01	37.833	-12.0872	30				1.28582			< DL	0.0538076	< DL					0.123773
	dissolved 15N2 assimilation	2012-11-01	37.833	-12.0872	60				1.03618			< DL	< DL	< DL					0.08627
	dissolved 15N2 assimilation	2012-11-01	37.833	-12.0872	100				1.11265			0.833161	< DL	0.0543086					0.0405061
	dissolved 15N2 assimilation	2012-11-02	34.876	-13.1352	14				0.68419			< DL	< DL	< DL					0.259551
	dissolved 15N2 assimilation	2012-11-02	34.876	-13.1352	49				0.412984			< DL	< DL	< DL					0.27396
	dissolved 15N2 assimilation	2012-11-02	34.876	-13.1352	81				0.248749			< DL	< DL	< DL					0.189137
	dissolved 15N2 assimilation	2012-11-02	34.876	-13.1352	114				0.95977			4.15601	< DL	0.270906					0.0272451
	dissolved 15N2 assimilation	2012-11-05	26.049	-17.4585	6				2.41859			< DL	0.429877	< DL					0.315043
	dissolved 15N2 assimilation	2012-11-05	26.049	-17.4585	24				2.57891			< DL	0.0704213	< DL					0.304602
	dissolved 15N2 assimilation	2012-11-05	26.049	-17.4585	57				0.536639			< DL	0.0608687	< DL					0.197098
	dissolved 15N2 assimilation	2012-11-05	26.049	-17.4585	89				0.332569			0.828675	0.122871	0.0741427					0.0760585
	dissolved 15N2 assimilation	2012-11-06	23.69	-20.1823	15				3.97754			< DL	0.0962188	< DL					0.605961
	dissolved 15N2 assimilation	2012-11-06	23.69	-20.1823	33				1.44617			< DL	0.0573899	< DL					0.825499
	dissolved 15N2 assimilation	2012-11-06	23.69	-20.1823	54				0.647573			0.498195	0.168629	< DL					0.460038
	dissolved 15N2 assimilation	2012-11-06	23.69	-20.1823	77				0.295857			4.10902	0.0503729	0.0741427					0.0623506
	dissolved 15N2 assimilation	2012-11-07	18.755	-20.7015	6				12.5043			< DL	< DL	0.115326					0.734224
	dissolved 15N2 assimilation	2012-11-07	18.755	-20.7015	25				6.4441			< DL	0.0507856	0.0970222					0.808686
	dissolved 15N2 assimilation	2012-11-07	18.755	-20.7015	46				1.06435			7.99808	0.122724	0.696464					0.860623
	dissolved 15N2 assimilation	2012-11-07	18.755	-20.7015	90				0.587599			25.8818	< DL	1.59792					0.0482443
	dissolved 15N2 assimilation	2012-11-11	8.472	-18.6202	7				1.94451			< DL	< DL	< DL					0.564807
	dissolved 15N2 assimilation	2012-11-11	8.472	-18.6202	36				1.36705			0.265533	< DL	0.0970222					0.703478
	dissolved 15N2 assimilation	2012-11-11	8.472	-18.6202	56				1.17468			4.90339	0.137161	0.618674					0.190438
	dissolved 15N2 assimilation	2012-11-11	8.472	-18.6202	83				0.469926			20.7243	< DL	1.33709					0.0287188
	dissolved 15N2 assimilation	2012-11-13	2.405	-13.602	10				0.385607			< DL	< DL	< DL					0.329576
	dissolved 15N2 assimilation	2012-11-13	2.405	-13.602	67				0.856549			< DL	< DL	< DL					0.481296
	dissolved 15N2 assimilation	2012-11-13	2.405	-13.602	80				1.13352			7.44242	0.177426	0.678161					0.742018
	dissolved 15N2 assimilation	2012-11-13	2.405	-13.602	114				0.467621			18.3616	< DL	1.24557					0.0339837
	dissolved 15N2 assimilation	2012-11-15	-2.263	-9.253	10				1.98963			< DL	0.0483601	0.0970222					0.808213
	dissolved 15N2 assimilation	2012-11-15	-2.263	-9.253	26				2.52599			< DL	< DL	0.101598					0.891797
	dissolved 15N2 assimilation	2012-11-15	-2.263	-9.253	63				0.442674			6.98677	0.381167	0.746799					0.451449
	dissolved 15N2 assimilation	2012-11-15	-2.263	-9.253	84				0.307634			19.8863	< DL	1.4103					0.115565
	dissolved 15N2 assimilation	2012-11-16	-4.668	-7.061	10				0.839883			< DL	< DL	0.142781					0.535037
	dissolved 15N2 assimilation	2012-11-16	-4.668	-7.061	47				0.412446			8.25581	0.125025	0.952714					0.552888
	dissolved 15N2 assimilation	2012-11-16	-4.668	-7.061	67				1.16435			17.7222	< DL	1.2593					0.370408
	dissolved 15N2 assimilation	2012-11-16	-4.668	-7.061	101				0.246368			11.1967	< DL	1.34624					0.0277537
	dissolved 15N2 assimilation	2012-11-17	-7.393	-4.905	21				0.760404			0.373495	< DL	0.18854					0.566197
	dissolved 15N2 assimilation	2012-11-17	-7.393	-4.905	45				0.32081			9.23901	0.122333	0.728496					1.07068
	dissolved 15N2 assimilation	2012-11-17	-7.393	-4.905	73				0.322886			22.4867	< DL	1.55216					0.273025
	dissolved 15N2 assimilation	2012-11-17	-7.393	-4.905	115				0.104447			24.6991	< DL	1.59792					0.0096553
	dissolved 15N2 assimilation	2012-11-19	-13.103	-0.328	11				0.814751			< DL	< DL	0.170237					0.336983
	dissolved 15N2 assimilation	2012-11-19	-13.103	-0.328	36				1.14437			0.486411	0.0908943	0.21142					0.755842
	dissolved 15N2 assimilation	2012-11-19	-13.103	-0.328	75				0.28604			5.79132	0.372786	0.536308					0.243599
	dissolved 15N2 assimilation	2012-11-19	-13.103	-0.328	104				1.00711			21.0943	< DL	1.49725					0.0310033
	dissolved 15N2 assimilation	2012-11-20	-17.2829	2.97667	20				1.94708			6.97717	0.0789023	0.609522					2.19874
	dissolved 15N2 assimilation	2012-11-20	-17.2829	2.97667	50				0.854497			7.46688	0.226301	0.705616					0.693667
	dissolved 15N2 assimilation	2012-11-20	-17.2829	2.97667	75				0			9.20172	0.456917	0.806286					/
	dissolved 15N2 assimilation	2012-11-20	-17.2829	2.97667	100				0.123693			11.2467	0.10548	0.90238					0.10523
	dissolved 15N2 assimilation	2012-11-21	-18.2497	3.78417	7				0.756663			4.60084	0.0961009	0.687313					0.970263
	dissolved 15N2 assimilation	2012-11-21	-18.2497	3.78417	25				0.812066			7.85282	0.10177	0.691888					1.06236
	dissolved 15N2 assimilation	2012-11-21	-18.2497	3.78417	43				1.71312			9.03982	0.153921	0.77883					0.639423
	dissolved 15N2 assimilation	2012-11-21	-18.2497	3.78417	75				0.195145			11.5277	0.613684	1.04423					0.272218
	dissolved 15N2 assimilation	2012-11-22	-20.9872	5.99765	7				1.29059			6.54642	0.0672489	0.669009					1.73831
	dissolved 15N2 assimilation	2012-11-22	-20.9872	5.99765	22				1.21092			6.69559	0.125212	0.682737					1.62202
	dissolved 15N2 assimilation	2012-11-22	-20.9872	5.99765	30				0.482147			6.85199	0.194364	0.691888					0.916865
	dissolved 15N2 assimilation	2012-11-22	-20.9872	5.99765	60				0.644861			6.63084	0.575908	0.696464					0.507636
Luo et al., 2012. Earth Syst. Sci. Data	C2H2 Reduction	2009-07-26	41.4988	-9.32358	5		0.0323372		0.0537783	18.5959	35.6997	0.605744		0.0620624				0.154489
	C2H2 Reduction	2009-07-27	41.5005	-10.5791	5		0.034977		0.0557032	19.7531	35.8655	0.130776		0.0224325
dataset downloaded from PANGAEA	C2H2 Reduction	2009-07-28	41.5002	-12.2618	5		0.0380763		0.0572734	19.809	35.9897	0.05125		0.0205				0.0212166
https://doi.pangaea.de/10.1594/PANGAEA.774851	C2H2 Reduction	2009-07-30	41.5005	-15.2924	5		0.0373514		0.0635587	19.7535	35.9565	0.0900372		0.0205
	C2H2 Reduction	2009-07-31	41.5013	-17.1755	5		0.0431827		0.0752634	18.9495	35.8671	0.05125		0.0339626				0.403733
Please refer to Luo et al., 2012 for detailed information	C2H2 Reduction	2009-08-01	41.4443	-19.2638	5				0.0970837	19.1372	35.8945	0.148644		0.0535289
	C2H2 Reduction	2009-08-02	39.9961	-19.9975	5		0.0502056		0.0898595	20.3547	36.0679	0.05125		0.0205				0.0572641
	C2H2 Reduction	2009-08-03	37.9803	-20.006	5		0.0608854		0.10715	21.8466	36.2951	0.139005		0.0205
	C2H2 Reduction	2009-08-04	36.4999	-20.0043	5		0.0921388		0.144792	22.9409	36.6317	0.05125		0.0185547				0.0169732
	C2H2 Reduction	2009-08-05	34.9935	-19.9655	5		0.0825609		0.126591	23.956	36.6032	0.081383		0.0243652
	C2H2 Reduction	2009-08-06	33.501	-19.9983	5		0.0624628		0.114592	23.8706	36.9482	0.104927		0.0205				0.498486
	C2H2 Reduction	2009-08-07	31.5001	-20.003	5		0.0585131		0.107222	23.9979	37.0279	0.134118		0.0188437
	C2H2 Reduction	2009-08-08	30.5032	-20.0155	5		0.0617201		0.125122	23.9449	37.0744	0.05125		0.0286281
	C2H2 Reduction	2009-08-09	29.8483	-19.1881	5		0.0661618		0.144627	23.7864	37.1126	0.172253		0.0205
	C2H2 Reduction	2009-08-10	29.5473	-17.5559	5		0.0653702		0.177199	23.9796	37.0983	0.0310895		0.049109				0.0337817
	C2H2 Reduction	2009-08-11	29.2465	-15.93	5		0.0183918		0.0309133	23.58	36.9783	0.05125		0.0400671
	C2H2 Reduction	2009-08-12	28.8742	-14.1033	5		0.0495336		0.0550033	22.6107	36.6682	0.05125		0.0526236				0.154901
	C2H2 Reduction	2009-07-11	41.3527	-9.55732	5				0.023481	18.316	35.9606	0.05125		0.0205
	C2H2 Reduction	2009-07-12	41.3309	-9.57094	5				0.0423058	18.6258	35.6573	0.202286		0.061184
	C2H2 Reduction	2009-07-13	41.2898	-9.59936	5				0.0423747	18.5337	35.6589	0.273794		0.022415
	C2H2 Reduction	2009-07-17	42.0025	-9.00593	5		0.14668		0.173597	17.1952	35.4358	0		0
	C2H2 Reduction	2009-07-18	41.8413	-9.05954	5		0.0902415		0.140071	15.5573	35.5561	0.700631		0.0231057
	C2H2 Reduction	2009-07-19	41.6059	-9.03601	5		0.0339662		0.101487	15.0849	35.9258	1.34239		0.177252
	C2H2 Reduction	2009-07-20	41.4367	-9.05909	5		0.124933		0.126155	15.0347	35.723	2.11494		0.0724286
	C2H2 Reduction	2009-08-21	31.0003	-10.0131	5		0.0630909		0.0716744	16.65	37.5241			1.35594
	C2H2 Reduction	2009-08-23	30.7389	-10.6514	5		0.0955894		0.0955894	19.34	36.5202	0.76		0.616994
	C2H2 Reduction	2009-08-24	30.9033	-10.8019	5		0.109014		0.12946	19.93	36.3688	1.39		0.724796
	C2H2 Reduction	2009-08-25	30.9958	-10.9078	5		0.980078		0.980078	19.77	36.3714	0.41		0.715304
	C2H2 Reduction	2009-08-26	31.1142	-10.6031	5		0.308268		0.308268	20.37	36.1056	2.42		0.78107
	C2H2 Reduction	2009-08-28	31.0064	-11.3081	5		0.0790954		0.0940316	19.96	36.3828	0.06		0.410882
	C2H2 Reduction	2009-08-29	30.9541	-11.4027	5		0.128457		0.149706	20.31	36.407	1.5		0.359354
	C2H2 Reduction	2009-08-30	30.8894	-11.4458	5		0.153766		0.158663	21.15	36.4327	0.76		0.490434
	15N2 assimilation	2009-07-26	41.4988	-9.32358	5		0.0309197		0.045557	18.5959	35.6997	0.605744		0.0620624				0.154489
	15N2 assimilation	2009-07-27	41.5005	-10.5791	5		0.041421		0.041421	19.7531	35.8655	0.130776		0.0224325
	15N2 assimilation	2009-07-28	41.5002	-12.2618	5		0.0258643		0.0258643	19.809	35.9897	0.05125		0.0205				0.0212166
	15N2 assimilation	2009-07-30	41.5005	-15.2924	5		0.0364778		0.0364778	19.7535	35.9565	0.0900372		0.0205
	15N2 assimilation	2009-07-31	41.5013	-17.1755	5		0.0497243		0.0497243	18.9495	35.8671	0.05125		0.0339626				0.403733
	15N2 assimilation	2009-08-01	41.4443	-19.2638	5				0.0270273	19.1372	35.8945	0.148644		0.0535289
	15N2 assimilation	2009-08-02	39.9961	-19.9975	5		0.0721005		0.0721005	20.3547	36.0679	0.05125		0.0205				0.0572641
	15N2 assimilation	2009-08-03	37.9803	-20.006	5		0.0348726		0.0377225	21.8466	36.2951	0.139005		0.0205
	15N2 assimilation	2009-08-05	34.9935	-19.9655	5		0.0169172		0.0354781	23.956	36.6032	0.081383		0.0243652
	15N2 assimilation	2009-08-06	33.501	-19.9983	5		0.0150444		0.0165636	23.8706	36.9482	0.104927		0.0205				0.498486
	15N2 assimilation	2009-08-09	29.8483	-19.1881	5		0.0227165		0.0527165	23.7864	37.1126	0.172253		0.0205
	15N2 assimilation	2009-08-10	29.5473	-17.5559	5		0.0322415		0.0552882	23.9796	37.0983	0.0310895		0.049109				0.0337817
	15N2 assimilation	2009-08-11	29.2465	-15.93	5		0.0119532		0.0184334	23.58	36.9783	0.05125		0.0400671
	15N2 assimilation	2009-08-12	28.8742	-14.1033	5		0.0188709		0.0233207	22.6107	36.6682	0.05125		0.0526236				0.154901
	15N2 assimilation	2009-07-12	41.3309	-9.57094	5				0.0423058	18.6258	35.6573	0.202286		0.061184
	15N2 assimilation	2009-07-13	41.2898	-9.59936	5				0.0423747	18.5337	35.6589	0.273794		0.022415
	15N2 assimilation	2009-07-17	42.0025	-9.00593	5		0.186062		0.357387	17.1952	35.4358	0		0
	15N2 assimilation	2009-07-18	41.8413	-9.05954	5		0.0621871		0.0858375	15.5573	35.5561	0.700631		0.0231057
	15N2 assimilation	2009-07-19	41.6059	-9.03601	5		0.0169472		0.0241695	15.0849	35.9258	1.34239		0.177252
	15N2 assimilation	2009-07-20	41.4367	-9.05909	5		0.0635981		0.0635981	15.0347	35.723	2.11494		0.0724286
	15N2 assimilation	2009-08-21	31.0003	-10.0131	5		0.0386098		0.0386098	16.65	37.5241			1.35594
	15N2 assimilation	2009-08-23	30.7389	-10.6514	5		0.0279744		0.0279744	19.34	36.5202	0.76		0.616994
	15N2 assimilation	2009-08-24	30.9033	-10.8019	5		0.00796489		0.0143756	19.93	36.3688	1.39		0.724796
	15N2 assimilation	2009-08-25	30.9958	-10.9078	5		0.16155		0.380865	19.77	36.3714	0.41		0.715304
	15N2 assimilation	2009-08-26	31.1142	-10.6031	5		0.174251		0.174251	20.37	36.1056	2.42		0.78107
	15N2 assimilation	2009-08-28	31.0064	-11.3081	5		0.0570096		0.0570096	19.96	36.3828	0.06		0.410882
	15N2 assimilation	2009-08-29	30.9541	-11.4027	5		0.0839941		0.0839941	20.31	36.407	1.5		0.359354
	15N2 assimilation	2009-08-30	30.8894	-11.4458	5		0.0970238		0.0970238	21.15	36.4327	0.76		0.490434
	15N2 assimilation	2006-08-26	0.0043009	-140.001	5		0.513599		0.513599	26.4402	35.3817	4.32		0.49				0.26554
	15N2 assimilation	2006-08-26	0.0043009	-140.001	18		0.354097		0.354097	26.4295	35.3341	4.45318		0.49				0.252356
	15N2 assimilation	2006-08-26	0.0043009	-140.001	40		0.0627701		0.0627701	26.2855	35.3454	6.45698		0.53				0.349192
	15N2 assimilation	2006-08-26	0.0043009	-140.001	100		2.76031		2.76031	21.3811	35.0566	6.48117		0.77				0.0628116
	15N2 assimilation	2006-08-29	-0.0024167	-147.493	5		0.554883		0.554883	26.9945	34.9988	3.47088		0.42				0.223525
	15N2 assimilation	2006-08-21	0.00099722	-155	5		0.284323		0.284323	27.7783	33.4646	3.55		0.5				0.232254
	15N2 assimilation	2006-08-21	0.00099722	-155	20		0.191967		0.191967	27.6836	35.4312	2.39302		0.51				0.257334
	15N2 assimilation	2006-08-21	0.00099722	-155	50		0.100576		0.100576	27.5906	35.427	4.42995		0.5
	15N2 assimilation	2006-08-21	0.00099722	-155	80		0.813492		0.813492	27.3233	35.4174	3.23892		0.55				0.235519
	15N2 assimilation	2006-03-09	-0.0019407	-162.494	5		0.973951		0.973951	28.5298	35.3658	2.07		0.41				0.165008
	15N2 assimilation	2006-06-09	0.0055241	-170	7		2.67775		2.67775	29.2245	35.2237	0.47		0.23				0.04651
	15N2 assimilation	2006-06-09	0.0055241	-170	40		0.62338		0.62338	29.2199	35.2317	0.6399		0.26				0.175427
	15N2 assimilation	2006-06-09	0.0055241	-170	75		0.170561		0.170561	28.9036	35.4163	1.82452		0.37				0.304612
	15N2 assimilation	2006-06-09	0.0055241	-170	120		0.709499		0.709499	27.9815	35.4404	6.95406		0.68				0.0884856
	15N2 assimilation	2006-08-09	-0.0010111	-174.999	5		4.15331		4.15331	29.724	34.9969	0		0.28				0.155537
	15N2 assimilation	2006-10-09	0.0012574	179.999	10		4.24066		4.24066	30.3511	34.6602	0.02		0.25				0.130927
	15N2 assimilation	2006-10-09	0.0012574	179.999	45		0.963334		0.963334	30.3223	34.6604	0.41222		0.21				0.118006
	15N2 assimilation	2006-10-09	0.0012574	179.999	95		0.270075		0.270075	29.4808	35.3938	2.87446		0.42				0.54597
	15N2 assimilation	2006-10-09	0.0012574	179.999	145		0.210789		0.210789	21.8452	35.5141	11.4		0.9				0.051029
	15N2 assimilation	2006-09-14	0.0025694	173.966	5		3.65585		3.65585	29.9841	34.044			0.08				0.0933737
	15N2 assimilation	2006-09-14	0.0025694	173.966	105		0.25158		0.25158	29.493	35.4682			0.23				0.542912
	15N2 assimilation	2006-06-09	-0.00027685	165.002	10		0.935693		0.935693	29.9614	33.7501	0.08		0.03				0.0551655
	15N2 assimilation	2006-06-09	-0.00027685	165.002	45		0.446998		0.446998	29.5022	33.9881	0.166044		0.05				0.111053
	15N2 assimilation	2006-06-09	-0.00027685	165.002	82		0.161607		0.161607	28.5785	35.4263	5.76765		0.13				0.133052
	15N2 assimilation	2006-06-09	-0.00027685	165.002	150		0.233678		0.233678	20.6123	35.4602	11.0148		0.85				0.0690719
	15N2 assimilation	2006-09-19	-0.00075556	160.5	5		1.23182		1.23182	29.9132	33.8557	0.03		0.03				0.114884
	15N2 assimilation	2006-09-19	-0.00075556	160.5	80		0.0859652		0.0859652	27.5518	35.3847	8.08865		0.6				0.254066
	15N2 assimilation	2006-09-22	0.35672	156.002	7				0.47809	29.7721	33.8071	0		0.07				0.102756
	15N2 assimilation	2006-09-22	0.35672	156.002	30				0.327527	29.3359	34.2461	0.163549		0.07				0.0978208
	15N2 assimilation	2006-09-22	0.35672	156.002	60				0.108798	28.6125	34.883	0.552233		0.24				0.274542
	15N2 assimilation	2006-09-22	0.35672	156.002	150				0.257875	19.2678	35.121	12.3112		0.86				0.0189721
	15N2 assimilation	2006-09-23	-3.22	152.29	7				1.86723	29.041	34.3131	0		0.13				0.109
	15N2 assimilation	2006-09-23	-3.22	152.29	30				0.598243	28.787	34.5656	0		0.17				0.13
	15N2 assimilation	2006-09-23	-3.22	152.29	75				0.199368	27.2786	34.7805	0		0.26				0.463
	15N2 assimilation	2006-09-23	-3.22	152.29	100				0.48967	25.8695	35.2697	0.32		0.41				0.206
	15N2 assimilation	2006-09-25	-0.0069417	149.506	5				4.02215	29.415	33.8847			0.036				0.167971
	15N2 assimilation	2006-09-25	-0.0069417	149.506	25				1.0258	29.4144	33.9539	0		0.057				0.162513
	15N2 assimilation	2006-09-25	-0.0069417	149.506	67				0.183415	28.8287	34.6203	0.256892		0.18				0.327563
	15N2 assimilation	2006-09-25	-0.0069417	149.506	100				0.168787	27.5501	35.3781	6.48711		0.54				0.192222
	15N2 assimilation	2006-09-27	0.60006	145.001	5				18.1868	28.947	33.9128	0		0.08				0.25902
	15N2 assimilation	2006-09-27	0.60006	145.001	31				6.66905	28.8991	33.9405	1.03605		0.05				0.318587
	15N2 assimilation	2006-09-27	0.60006	145.001	67				0.108175	27.7471	34.5184	0.678293		0.16				0.377479
	15N2 assimilation	2006-09-28	-4.08	145.28	5				38	27.7181	34.6295	0		0.15				0.148
	15N2 assimilation	2009-09-30	-5.59	147.41	5				269	34.3139	27.3066	0		0.13				0.145199
	15N2 assimilation	2009-09-30	-5.59	147.41	30				610	34.762	27.2952	0.05		0.14				0.167098
	15N2 assimilation	2009-09-30	-5.59	147.41	60				101	34.8053	27.17	0.1		0.15				0.38
	15N2 assimilation	2009-09-30	-5.59	147.41	100				36.61	35.3796	24.3009	0.68		0.3				0.0815226
	15N2 assimilation	2008-06-21	34.3305	19.8187	5.1		0.182002		0.182002	24.2483	38.3489
	15N2 assimilation	2008-06-22	34.1852	22.161	8.1		0.146008		0.146008	23.7893	38.7586
	15N2 assimilation	2008-06-22	34.1852	22.161	110.1		0.490778		0.490778	15.3298	38.9402
	15N2 assimilation	2008-06-22	34.046	24.4973	5.4		1.05233		1.05233	23.6686	38.8937
	15N2 assimilation	2008-06-22	34.046	24.4973	114.8		0.627545		0.627545	15.2839	38.9271
	15N2 assimilation	2008-06-23	33.9032	26.8353	5		0.49449		0.49449	23.3657	39.4358
	15N2 assimilation	2008-06-23	33.9032	26.8353	85.2		0.780913		0.780913	16.576	39.0326
	15N2 assimilation	2008-06-24	33.7625	29.1758	5.2		0.338324		0.338324	24.2754	38.9461
	15N2 assimilation	2008-06-24	33.7625	29.1758	105.5		0.492114		0.492114	17.6081	39.051
	15N2 assimilation	2008-06-25	33.5828	31.93	95.5		0.3292		0.3292	17.185	39.3423
	15N2 assimilation	2008-06-27	33.626	32.651	6.9		0		0	26.4871	39.6554
	15N2 assimilation	2008-06-27	33.626	32.651	12.2		0		0	24.5842	39.5665
	15N2 assimilation	2008-06-27	33.626	32.651	25.2		0		0	19.9939	39.4432
	15N2 assimilation	2008-06-27	33.626	32.651	39.8		0		0	19.9939	39.4432
	15N2 assimilation	2008-06-27	33.626	32.651	60.1		0		0	18.2113	39.4135
	15N2 assimilation	2008-06-27	33.626	32.651	90.1		0		0	17.5123	39.4024
	15N2 assimilation	2008-06-27	33.626	32.651	100		0		0	17.5123	39.4024
	15N2 assimilation	2008-06-27	33.626	32.651	117.9		0		0	17.4529	39.4012
	15N2 assimilation	2008-06-27	33.626	32.651	146.2		0		0	17.4092	39.3954
	15N2 assimilation	2008-06-28	33.7037	32.6368	5.6		0.08		0.08	26.4871	39.6554
	15N2 assimilation	2008-06-28	33.7037	32.6368	11.8		0		0	24.5842	39.5665
	15N2 assimilation	2008-06-28	33.7037	32.6368	25.4		0		0	19.9939	39.4432
	15N2 assimilation	2008-06-28	33.7037	32.6368	50.5		0		0	19.9939	39.4432
	15N2 assimilation	2008-06-28	33.7037	32.6368	75.3		0		0	18.2113	39.4135
	15N2 assimilation	2008-06-28	33.7037	32.6368	100.7		0		0	17.5123	39.4024
	15N2 assimilation	2008-06-28	33.7037	32.6368	110.4		0		0	17.5123	39.4024
	15N2 assimilation	2008-06-28	33.7037	32.6368	121		0		0	17.4529	39.4012
	15N2 assimilation	2008-06-28	33.7037	32.6368	141.7		0		0	17.4092	39.3954
	15N2 assimilation	2008-07-04	34.1367	18.4442	5		0.1		0.1	27.2767	38.5953
	15N2 assimilation	2008-07-04	34.1367	18.4442	12.5		0.12		0.12	27.2767	38.5953
	15N2 assimilation	2008-07-04	34.1367	18.4442	50.3		0.14		0.14	17.3007	38.1936
	15N2 assimilation	2008-07-04	34.1367	18.4442	75.5		0.11		0.11	16.8474	38.3732
	15N2 assimilation	2008-07-04	34.1367	18.4442	100.7		0		0	16.4637	38.444
	15N2 assimilation	2008-07-04	34.1367	18.4442	120.6		0		0	16.0179	38.454
	15N2 assimilation	2008-07-04	34.1367	18.4442	140.3		0		0	15.7086	38.5049
	15N2 assimilation	2008-07-04	34.1367	18.4442	160.8		0		0	15.7086	38.5049
	15N2 assimilation	2008-07-05	33.9698	18.5868	11.9		0.27		0.27	27.2767	38.5953
	15N2 assimilation	2008-07-05	33.9698	18.5868	25.4		0.24		0.24	20.1933	38.2115
	15N2 assimilation	2008-07-05	33.9698	18.5868	50.8		0.33		0.33	17.3007	38.1936
	15N2 assimilation	2008-07-05	33.9698	18.5868	75.1		0.12		0.12	16.8474	38.3732
	15N2 assimilation	2008-07-05	33.9698	18.5868	100.8		0		0	16.4637	38.444
	15N2 assimilation	2008-07-05	33.9698	18.5868	120.6		0		0	16.0179	38.454
	15N2 assimilation	2008-07-05	33.9698	18.5868	140		0		0	15.7086	38.5049
	15N2 assimilation	2008-07-06	33.9698	18.5868	160.3		0		0	15.7086	38.5049
	15N2 assimilation	2008-07-08	34.885	16.6985	5.1		0.263277		0.263277	26.5204	37.5085
	15N2 assimilation	2008-07-08	34.885	16.6985	80.6		0.421217		0.421217	15.8839	37.7561
	15N2 assimilation	2008-07-09	35.6683	14.1002	4.5		0.360516		0.360516	26.7663	37.6435
	15N2 assimilation	2008-07-09	35.6683	14.1002	50		0.174027		0.174027	18.8433	37.7532
	15N2 assimilation	2008-07-09	35.6683	14.1002	80.6		0.327117		0.327117	16.5597	37.7996
	15N2 assimilation	2008-07-09	37.1675	11.9982	5.1		0.393258		0.393258	24.565	37.2483
	15N2 assimilation	2008-07-09	37.1675	11.9982	70.5		0.513493		0.513493	15.954	37.5809
	15N2 assimilation	2008-07-10	38.1023	10.2255	5		0.326401		0.326401	24.9995	38.1255
	15N2 assimilation	2008-07-10	38.1023	10.2255	50.1		0.723514		0.723514	15.0502	38.157
	15N2 assimilation	2008-07-10	38.1023	10.2255	60.4		0.470268		0.470268	14.5549	38.2409
	15N2 assimilation	2008-07-11	38.6375	7.91783	5.2		0.425939		0.425939	24.9105	37.3379
	15N2 assimilation	2008-07-11	38.6375	7.91783	70.6		1.49707		1.49707	15.5812	37.6728
	15N2 assimilation	2008-07-12	39.096	5.34217	12.2		0.43		0.43	23.9101	37.3935
	15N2 assimilation	2008-07-12	39.096	5.34217	25.4		0		0	20.7397	37.8383
	15N2 assimilation	2008-07-12	39.096	5.34217	49.4		0.19		0.19	15.9481	38.026
	15N2 assimilation	2008-07-12	39.096	5.34217	75.1		0.24		0.24	14.0215	38.1348
	15N2 assimilation	2008-07-12	39.096	5.34217	100.1		0		0	13.3823	38.1778
	15N2 assimilation	2008-07-12	39.096	5.34217	110.6		0		0	13.2974	38.2369
	15N2 assimilation	2008-07-12	39.096	5.34217	120.2		0		0	13.2974	38.2369
	15N2 assimilation	2008-07-12	39.096	5.34217	130.4		0		0	13.1914	38.2983
	15N2 assimilation	2008-07-13	39.161	5.15183	5		0.19		0.19	24.4165	37.4119
	15N2 assimilation	2008-07-13	39.161	5.15183	12.3		0.23		0.23	23.9101	37.3935
	15N2 assimilation	2008-07-13	39.161	5.15183	24.8		0		0	20.7397	37.8383
	15N2 assimilation	2008-07-13	39.161	5.15183	50.3		0.25		0.25	15.9481	38.026
	15N2 assimilation	2008-07-13	39.161	5.15183	75.9		0		0	14.0215	38.1348
	15N2 assimilation	2008-07-13	39.161	5.15183	100.4		0		0	13.3823	38.1778
	15N2 assimilation	2008-07-13	39.161	5.15183	110.3		0		0	13.2974	38.2369
	15N2 assimilation	2008-07-13	39.161	5.15183	120.6		0		0	13.2974	38.2369
	15N2 assimilation	2008-07-13	39.161	5.15183	130.7		0		0	13.1914	38.2983
	15N2 assimilation	2008-07-14	41.0887	5.05717	4.9		0.912232		0.912232	22.2596	38.0147
	15N2 assimilation	2008-07-14	41.0887	5.05717	100.6		1.17592		1.17592	13.4329	38.1957
	15N2 assimilation	2008-07-14	41.0887	5.05717	200.1		0.64479		0.64479	13.1425	38.3174
	15N2 assimilation	2008-07-15	41.9963	4.9855	5.3		0.554497		0.554497	21.4543	38.3268
	15N2 assimilation	2008-07-15	41.9963	4.9855	40.5		1.04434		1.04434	14.8657	38.2547
	15N2 assimilation	2008-07-16	43.2118	4.93067	5.4		1.0557		1.0557	17.2811	37.8087
	15N2 assimilation	2008-07-16	43.2118	4.93067	50.6		1.79962		1.79962	14.2558	38.0471
	15N2 assimilation	2005-06-15	22.75	-158	0				1.72084
	15N2 assimilation	2005-06-15	22.75	-158	10				1.72084
	15N2 assimilation	2005-06-15	22.75	-158	25				2.22816
	15N2 assimilation	2005-06-15	22.75	-158	45				1.3815
	15N2 assimilation	2005-06-15	22.75	-158	75				0.302001
	15N2 assimilation	2005-06-15	22.75	-158	100				0.137689
	15N2 assimilation	2005-06-15	22.75	-158	125				0.0788381
	15N2 assimilation	2005-07-16	22.75	-158	0				1.54436
	15N2 assimilation	2005-07-16	22.75	-158	10				1.54436
	15N2 assimilation	2005-07-16	22.75	-158	25				2.04537
	15N2 assimilation	2005-07-16	22.75	-158	45				1.69087
	15N2 assimilation	2005-07-16	22.75	-158	75				0.537437
	15N2 assimilation	2005-07-16	22.75	-158	100				0.224994
	15N2 assimilation	2005-07-16	22.75	-158	125				0.252435
	15N2 assimilation	2005-08-14	22.75	-158	0				1.82803
	15N2 assimilation	2005-08-14	22.75	-158	10				1.82803
	15N2 assimilation	2005-08-14	22.75	-158	25				1.00265
	15N2 assimilation	2005-08-14	22.75	-158	45				0.740238
	15N2 assimilation	2005-08-14	22.75	-158	75				0.160376
	15N2 assimilation	2005-08-14	22.75	-158	100				0.086726
	15N2 assimilation	2005-08-14	22.75	-158	125				0.0452625
	15N2 assimilation	2005-09-09	22.75	-158	0				10.972
	15N2 assimilation	2005-09-09	22.75	-158	10				10.972
	15N2 assimilation	2005-09-09	22.75	-158	25				4.68
	15N2 assimilation	2005-09-09	22.75	-158	45				1.24
	15N2 assimilation	2005-09-09	22.75	-158	75				0.07
	15N2 assimilation	2005-09-09	22.75	-158	100				0.00673056
	15N2 assimilation	2005-09-09	22.75	-158	125				0.28
	15N2 assimilation	2005-10-08	22.75	-158	0				1.09377
	15N2 assimilation	2005-10-08	22.75	-158	10				1.09377
	15N2 assimilation	2005-10-08	22.75	-158	25				0.562007
	15N2 assimilation	2005-10-08	22.75	-158	45				0.666198
	15N2 assimilation	2005-10-08	22.75	-158	75				0.0665797
	15N2 assimilation	2005-10-08	22.75	-158	100				0.0250692
	15N2 assimilation	2005-10-08	22.75	-158	125				0.0427114
	15N2 assimilation	2005-11-16	22.75	-158	0				0.56691
	15N2 assimilation	2005-11-16	22.75	-158	10				0.56691
	15N2 assimilation	2005-11-16	22.75	-158	25				0.821045
	15N2 assimilation	2005-11-16	22.75	-158	45				0.624881
	15N2 assimilation	2005-11-16	22.75	-158	75				0.141332
	15N2 assimilation	2005-11-16	22.75	-158	100				0.0607336
	15N2 assimilation	2005-11-16	22.75	-158	125				0.17424
	15N2 assimilation	2005-12-13	22.75	-158	0				0.474155
	15N2 assimilation	2005-12-13	22.75	-158	10				0.474155
	15N2 assimilation	2005-12-13	22.75	-158	25				0.923559
	15N2 assimilation	2005-12-13	22.75	-158	45				0.462468
	15N2 assimilation	2005-12-13	22.75	-158	75				0.0874846
	15N2 assimilation	2005-12-13	22.75	-158	100				0.0269986
	15N2 assimilation	2005-12-13	22.75	-158	125				0.0587484
	15N2 assimilation	2006-01-25	22.75	-158	0				1.74065
	15N2 assimilation	2006-01-25	22.75	-158	10				1.74065
	15N2 assimilation	2006-01-25	22.75	-158	25				1.69282
	15N2 assimilation	2006-01-25	22.75	-158	45				1.24525
	15N2 assimilation	2006-01-25	22.75	-158	75				0.229208
	15N2 assimilation	2006-01-25	22.75	-158	100				0.0495677
	15N2 assimilation	2006-01-25	22.75	-158	125				0.0190147
	15N2 assimilation	2006-02-15	22.75	-158	0				2.52659
	15N2 assimilation	2006-02-15	22.75	-158	10				2.52659
	15N2 assimilation	2006-02-15	22.75	-158	25				1.96521
	15N2 assimilation	2006-02-15	22.75	-158	45				0.945648
	15N2 assimilation	2006-02-15	22.75	-158	75				0.134183
	15N2 assimilation	2006-02-15	22.75	-158	100				0.0304503
	15N2 assimilation	2006-02-15	22.75	-158	125				0.0364446
	15N2 assimilation	2006-03-10	22.75	-158	0				2.70922
	15N2 assimilation	2006-03-10	22.75	-158	10				2.70922
	15N2 assimilation	2006-03-10	22.75	-158	25				1.92565
	15N2 assimilation	2006-03-10	22.75	-158	45				0.385188
	15N2 assimilation	2006-03-10	22.75	-158	75				0.129876
	15N2 assimilation	2006-03-10	22.75	-158	100				0.0776309
	15N2 assimilation	2006-03-10	22.75	-158	125				0.0651528
	15N2 assimilation	2006-04-01	22.75	-158	0				1.80706
	15N2 assimilation	2006-04-01	22.75	-158	10				1.80706
	15N2 assimilation	2006-04-01	22.75	-158	25				2.14362
	15N2 assimilation	2006-04-01	22.75	-158	45				0.304678
	15N2 assimilation	2006-04-01	22.75	-158	75				0.0924173
	15N2 assimilation	2006-04-01	22.75	-158	100				0.0630773
	15N2 assimilation	2006-04-01	22.75	-158	125				0.0772162
	15N2 assimilation	2006-05-26	22.75	-158	0				2.9847
	15N2 assimilation	2006-05-26	22.75	-158	10				2.9847
	15N2 assimilation	2006-05-26	22.75	-158	25				2.47593
	15N2 assimilation	2006-05-26	22.75	-158	45				2.66879
	15N2 assimilation	2006-05-26	22.75	-158	75				0.614968
	15N2 assimilation	2006-05-26	22.75	-158	100				0.0795996
	15N2 assimilation	2006-05-26	22.75	-158	125				0.089213
	15N2 assimilation	2006-06-13	22.75	-158	0				2.2296
	15N2 assimilation	2006-06-13	22.75	-158	10				2.2296
	15N2 assimilation	2006-06-13	22.75	-158	25				2.88324
	15N2 assimilation	2006-06-13	22.75	-158	45				1.91745
	15N2 assimilation	2006-06-13	22.75	-158	75				1.26109
	15N2 assimilation	2006-06-13	22.75	-158	100				0.0956632
	15N2 assimilation	2006-06-13	22.75	-158	125				0.0749329
	15N2 assimilation	2006-07-12	22.75	-158	0				6.36947
	15N2 assimilation	2006-07-12	22.75	-158	10				6.36947
	15N2 assimilation	2006-07-12	22.75	-158	25				3.30178
	15N2 assimilation	2006-07-12	22.75	-158	45				1.81729
	15N2 assimilation	2006-07-12	22.75	-158	75				0.388609
	15N2 assimilation	2006-07-12	22.75	-158	100				0.119255
	15N2 assimilation	2006-07-12	22.75	-158	125				0.145163
	15N2 assimilation	2006-08-08	22.75	-158	0				1.9332
	15N2 assimilation	2006-08-08	22.75	-158	10				1.9332
	15N2 assimilation	2006-08-08	22.75	-158	25				1.49794
	15N2 assimilation	2006-08-08	22.75	-158	45				0.357464
	15N2 assimilation	2006-08-08	22.75	-158	75				0.320257
	15N2 assimilation	2006-08-08	22.75	-158	100				0.321118
	15N2 assimilation	2006-08-08	22.75	-158	125				0.129629
	15N2 assimilation	2006-09-15	22.75	-158	0				3.04819
	15N2 assimilation	2006-09-15	22.75	-158	10				3.04819
	15N2 assimilation	2006-09-15	22.75	-158	25				1.18379
	15N2 assimilation	2006-09-15	22.75	-158	45				1.37769
	15N2 assimilation	2006-09-15	22.75	-158	75				0.957975
	15N2 assimilation	2006-09-15	22.75	-158	100				0.146991
	15N2 assimilation	2006-09-15	22.75	-158	125				0.109325
	15N2 assimilation	2006-10-19	22.75	-158	0				7.59815
	15N2 assimilation	2006-10-19	22.75	-158	10				7.59815
	15N2 assimilation	2006-10-19	22.75	-158	25				5.76288
	15N2 assimilation	2006-10-19	22.75	-158	45				0.888553
	15N2 assimilation	2006-10-19	22.75	-158	75				0.132353
	15N2 assimilation	2006-10-19	22.75	-158	100				0.0856538
	15N2 assimilation	2006-10-19	22.75	-158	125				0.0851393
	15N2 assimilation	2006-11-08	22.75	-158	0				1.62981
	15N2 assimilation	2006-11-08	22.75	-158	5				1.62981
	15N2 assimilation	2006-11-08	22.75	-158	25				1.16225
	15N2 assimilation	2006-11-08	22.75	-158	45				0.63166
	15N2 assimilation	2006-11-08	22.75	-158	75				0.112595
	15N2 assimilation	2006-11-08	22.75	-158	100				0.294059
	15N2 assimilation	2006-11-08	22.75	-158	125				0.112759
	15N2 assimilation	2006-12-09	22.75	-158	0				0.771234
	15N2 assimilation	2006-12-09	22.75	-158	5				0.771234
	15N2 assimilation	2006-12-09	22.75	-158	25				0.555063
	15N2 assimilation	2006-12-09	22.75	-158	45				0.560026
	15N2 assimilation	2006-12-09	22.75	-158	75				0.264053
	15N2 assimilation	2006-12-09	22.75	-158	100				0.211216
	15N2 assimilation	2006-12-09	22.75	-158	125				0.16504
	15N2 assimilation	2007-02-06	22.75	-158	0				1.16794
	15N2 assimilation	2007-02-06	22.75	-158	5				1.16794
	15N2 assimilation	2007-02-06	22.75	-158	25				0.963114
	15N2 assimilation	2007-02-06	22.75	-158	45				0.68711
	15N2 assimilation	2007-02-06	22.75	-158	75				0.15749
	15N2 assimilation	2007-02-06	22.75	-158	100				0.107926
	15N2 assimilation	2007-02-06	22.75	-158	125				0.0495429
	15N2 assimilation	2007-03-20	22.75	-158	0				2.7427
	15N2 assimilation	2007-03-20	22.75	-158	5				2.7427
	15N2 assimilation	2007-03-20	22.75	-158	25				1.00256
	15N2 assimilation	2007-03-20	22.75	-158	45				0.231717
	15N2 assimilation	2007-03-20	22.75	-158	75				0.69872
	15N2 assimilation	2007-03-20	22.75	-158	100				0.0292836
	15N2 assimilation	2007-03-20	22.75	-158	125				0.0376534
	15N2 assimilation	2007-05-03	22.75	-158	0				2.17943
	15N2 assimilation	2007-05-03	22.75	-158	10				2.17943
	15N2 assimilation	2007-05-03	22.75	-158	25				1.66962
	15N2 assimilation	2007-05-03	22.75	-158	45				1.25204
	15N2 assimilation	2007-05-03	22.75	-158	75				0.955698
	15N2 assimilation	2007-05-03	22.75	-158	100				0.11354
	15N2 assimilation	2007-05-03	22.75	-158	125				0.0842155
	15N2 assimilation	2007-06-09	22.75	-158	0				0.697712
	15N2 assimilation	2007-06-09	22.75	-158	10				0.697712
	15N2 assimilation	2007-06-09	22.75	-158	25				0.920705
	15N2 assimilation	2007-06-09	22.75	-158	45				0.739746
	15N2 assimilation	2007-06-09	22.75	-158	75				0.366455
	15N2 assimilation	2007-06-09	22.75	-158	100				0.114
	15N2 assimilation	2007-06-09	22.75	-158	125				0.0340622
	15N2 assimilation	2007-07-07	22.75	-158	0				2.17941
	15N2 assimilation	2007-07-07	22.75	-158	10				2.17941
	15N2 assimilation	2007-07-07	22.75	-158	25				1.66986
	15N2 assimilation	2007-07-07	22.75	-158	45				1.25182
	15N2 assimilation	2007-07-07	22.75	-158	75				0.955724
	15N2 assimilation	2007-07-07	22.75	-158	100				0.113539
	15N2 assimilation	2007-07-07	22.75	-158	125				0.084212
	15N2 assimilation	2007-08-02	22.75	-158	0				1.92217
	15N2 assimilation	2007-08-02	22.75	-158	10				1.92217
	15N2 assimilation	2007-08-02	22.75	-158	25				1.75557
	15N2 assimilation	2007-08-02	22.75	-158	45				1.43108
	15N2 assimilation	2007-08-02	22.75	-158	75				0.612102
	15N2 assimilation	2007-08-02	22.75	-158	100				0.0956614
	15N2 assimilation	2007-08-02	22.75	-158	125				0.0689678
	15N2 assimilation	2007-09-02	22.75	-158	0				2.56752
	15N2 assimilation	2007-09-02	22.75	-158	10				2.56752
	15N2 assimilation	2007-09-02	22.75	-158	25				2.62491
	15N2 assimilation	2007-09-02	22.75	-158	45				2.3817
	15N2 assimilation	2007-09-02	22.75	-158	75				0.143959
	15N2 assimilation	2007-09-02	22.75	-158	100				0.0492055
	15N2 assimilation	2007-09-02	22.75	-158	125				0.0449228
	15N2 assimilation	2007-12-20	22.75	-158	25				0.754481
	15N2 assimilation	2007-12-20	22.75	-158	100				0.0346187
	15N2 assimilation	2007-12-20	22.75	-158	125				0.0343713
	15N2 assimilation	2008-01-28	22.75	-158	45				0.636673
	15N2 assimilation	2008-01-28	22.75	-158	75				0.0777993
	15N2 assimilation	2008-01-28	22.75	-158	100				0.0813591
	15N2 assimilation	2008-01-28	22.75	-158	125				0.0642253
	15N2 assimilation	2008-02-23	22.75	-158	0				2.38646
	15N2 assimilation	2008-02-23	22.75	-158	5				2.38646
	15N2 assimilation	2008-02-23	22.75	-158	25				1.78002
	15N2 assimilation	2008-02-23	22.75	-158	45				1.28302
	15N2 assimilation	2008-02-23	22.75	-158	75				0.214917
	15N2 assimilation	2008-02-23	22.75	-158	100				0.0394094
	15N2 assimilation	2008-05-27	22.75	-158	0				2.27546
	15N2 assimilation	2008-05-27	22.75	-158	5				2.27546
	15N2 assimilation	2008-05-27	22.75	-158	45				3.01683
	15N2 assimilation	2008-05-27	22.75	-158	75				0.983481
	15N2 assimilation	2008-05-27	22.75	-158	125				0.0174211
	15N2 assimilation	2008-06-25	22.75	-158	0				3.64351
	15N2 assimilation	2008-06-25	22.75	-158	5				3.64351
	15N2 assimilation	2008-06-25	22.75	-158	25				3.69624
	15N2 assimilation	2008-06-25	22.75	-158	45				2.22661
	15N2 assimilation	2008-06-25	22.75	-158	75				1.22211
	15N2 assimilation	2008-06-25	22.75	-158	100				0.13829
	15N2 assimilation	2008-06-25	22.75	-158	125				0.0688268
	15N2 assimilation	2008-07-26	22.75	-158	0				2.83848
	15N2 assimilation	2008-07-26	22.75	-158	5				2.83848
	15N2 assimilation	2008-07-26	22.75	-158	25				0.856867
	15N2 assimilation	2008-07-26	22.75	-158	45				0.821044
	15N2 assimilation	2008-07-26	22.75	-158	75				0.165574
	15N2 assimilation	2008-07-26	22.75	-158	100				0.00905156
	15N2 assimilation	2008-07-26	22.75	-158	125				0.0345379
	15N2 assimilation	2008-08-17	22.75	-158	0				5.93325
	15N2 assimilation	2008-08-17	22.75	-158	5				5.93325
	15N2 assimilation	2008-08-17	22.75	-158	25				3.52088
	15N2 assimilation	2008-08-17	22.75	-158	45				2.37762
	15N2 assimilation	2008-08-17	22.75	-158	75				0.0644184
	15N2 assimilation	2008-08-17	22.75	-158	100				0.0447873
	15N2 assimilation	2008-08-17	22.75	-158	125				0.0356791
	15N2 assimilation	2008-10-11	22.75	-158	0				0.285979
	15N2 assimilation	2008-10-11	22.75	-158	5				0.285979
	15N2 assimilation	2008-10-11	22.75	-158	25				0.116709
	15N2 assimilation	2008-10-11	22.75	-158	45				0.479372
	15N2 assimilation	2008-10-11	22.75	-158	75				0.0426764
	15N2 assimilation	2008-10-11	22.75	-158	100				0.0077713
	15N2 assimilation	2008-10-11	22.75	-158	125				0.0279425
	15N2 assimilation	2008-12-01	22.75	-158	0				3.04617
	15N2 assimilation	2008-12-01	22.75	-158	5				3.04617
	15N2 assimilation	2008-12-01	22.75	-158	25				1.42428
	15N2 assimilation	2008-12-01	22.75	-158	45				3.84609
	15N2 assimilation	2008-12-01	22.75	-158	75				0.0535107
	15N2 assimilation	2008-12-01	22.75	-158	100				0.033764
	15N2 assimilation	2008-12-01	22.75	-158	125				0.0560447
	15N2 assimilation	2009-01-21	22.75	-158	0				0.701717
	15N2 assimilation	2009-01-21	22.75	-158	5				0.701717
	15N2 assimilation	2009-01-21	22.75	-158	25				1.49447
	15N2 assimilation	2009-01-21	22.75	-158	45				1.23099
	15N2 assimilation	2009-01-21	22.75	-158	75				0.201336
	15N2 assimilation	2009-01-21	22.75	-158	100				0.022104
	15N2 assimilation	2009-01-21	22.75	-158	125				0.0261317
	15N2 assimilation	2009-02-18	22.75	-158	0				1.81012
	15N2 assimilation	2009-02-18	22.75	-158	5				1.81012
	15N2 assimilation	2009-02-18	22.75	-158	25				1.78298
	15N2 assimilation	2009-02-18	22.75	-158	45				1.19534
	15N2 assimilation	2009-02-18	22.75	-158	75				0.444027
	15N2 assimilation	2009-02-18	22.75	-158	100				0.044932
	15N2 assimilation	2009-02-18	22.75	-158	125				0.00309466
	15N2 assimilation	2009-04-29	22.75	-158	0				1.54246
	15N2 assimilation	2009-04-29	22.75	-158	5				1.54246
	15N2 assimilation	2009-04-29	22.75	-158	25				1.32494
	15N2 assimilation	2009-04-29	22.75	-158	45				1.78772
	15N2 assimilation	2009-04-29	22.75	-158	75				0.425189
	15N2 assimilation	2009-04-29	22.75	-158	100				0.02518
	15N2 assimilation	2009-04-29	22.75	-158	125				0.0395741
	15N2 assimilation	2009-05-28	22.75	-158	0				0.322948
	15N2 assimilation	2009-05-28	22.75	-158	5				0.322948
	15N2 assimilation	2009-05-28	22.75	-158	25				0.67041
	15N2 assimilation	2009-05-28	22.75	-158	45				0.454286
	15N2 assimilation	2009-05-28	22.75	-158	75				0.298812
	15N2 assimilation	2009-05-28	22.75	-158	100				0.0700828
	15N2 assimilation	2009-05-28	22.75	-158	125				0.0167892
	15N2 assimilation	2009-07-04	22.75	-158	0				1.08862
	15N2 assimilation	2009-07-04	22.75	-158	5				1.08862
	15N2 assimilation	2009-07-04	22.75	-158	25				0.664811
	15N2 assimilation	2009-07-04	22.75	-158	45				1.10116
	15N2 assimilation	2009-07-04	22.75	-158	75				0.569965
	15N2 assimilation	2009-07-04	22.75	-158	100				0.0605826
	15N2 assimilation	2009-07-04	22.75	-158	125				0.0357402
	15N2 assimilation	2009-07-25	22.75	-158	0				1.7858
	15N2 assimilation	2009-07-25	22.75	-158	5				1.7858
	15N2 assimilation	2009-07-25	22.75	-158	25				1.62497
	15N2 assimilation	2009-07-25	22.75	-158	45				1.53434
	15N2 assimilation	2009-07-25	22.75	-158	75				0.0859139
	15N2 assimilation	2009-07-25	22.75	-158	100				0.0366297
	15N2 assimilation	2009-07-25	22.75	-158	125				0.050471
	15N2 assimilation	2009-09-26	22.75	-158	0				6.52585
	15N2 assimilation	2009-09-26	22.75	-158	5				6.52585
	15N2 assimilation	2009-09-26	22.75	-158	25				0.368815
	15N2 assimilation	2009-09-26	22.75	-158	45				1.1243
	15N2 assimilation	2009-09-26	22.75	-158	75				0.253509
	15N2 assimilation	2009-09-26	22.75	-158	100				0.17801
	15N2 assimilation	2009-09-26	22.75	-158	125				0.224151
	15N2 assimilation	2009-11-05	22.75	-158	0				0.301233
	15N2 assimilation	2009-11-05	22.75	-158	5				0.301233
	15N2 assimilation	2009-11-05	22.75	-158	25				1.08458
	15N2 assimilation	2009-11-05	22.75	-158	45				1.19561
	15N2 assimilation	2009-11-05	22.75	-158	75				1.98449
	15N2 assimilation	2009-11-05	22.75	-158	100				0.191918
	15N2 assimilation	2009-11-05	22.75	-158	125				0.210087
	15N2 assimilation	2010-04-08	22.75	-158	0				3.25815
	15N2 assimilation	2010-04-08	22.75	-158	5				3.25815
	15N2 assimilation	2010-04-08	22.75	-158	25				3.05002
	15N2 assimilation	2010-04-08	22.75	-158	45				2.78033
	15N2 assimilation	2010-04-08	22.75	-158	75				0.981368
	15N2 assimilation	2010-04-08	22.75	-158	100				0.492927
	15N2 assimilation	2010-04-08	22.75	-158	125				0.206762
	15N2 assimilation	2010-05-20	22.75	-158	0				2.16715
	15N2 assimilation	2010-05-20	22.75	-158	5				2.16715
	15N2 assimilation	2010-05-20	22.75	-158	25				1.5273
	15N2 assimilation	2010-05-20	22.75	-158	45				0.135417
	15N2 assimilation	2010-05-20	22.75	-158	75				0.161136
	15N2 assimilation	2010-05-20	22.75	-158	100				0.0931963
	15N2 assimilation	2010-05-20	22.75	-158	125				0.100246
	15N2 assimilation	2010-06-10	22.75	-158	0				1.58703
	15N2 assimilation	2010-06-10	22.75	-158	5				1.58703
	15N2 assimilation	2010-06-10	22.75	-158	25				0.944173
	15N2 assimilation	2010-06-10	22.75	-158	45				1.9527
	15N2 assimilation	2010-06-10	22.75	-158	75				1.17162
	15N2 assimilation	2010-06-10	22.75	-158	100				0.085079
	15N2 assimilation	2010-06-10	22.75	-158	125				0
	15N2 assimilation	2010-07-10	22.75	-158	25				1.51856
	15N2 assimilation	2010-07-10	22.75	-158	45				1.12829
	15N2 assimilation	2010-07-10	22.75	-158	75				0.666499
	15N2 assimilation	2010-07-10	22.75	-158	100				0.117276
	15N2 assimilation	2010-07-10	22.75	-158	125				0.134899
	15N2 assimilation	2010-08-09	22.75	-158	0				4.38256
	15N2 assimilation	2010-08-09	22.75	-158	5				4.38256
	15N2 assimilation	2010-08-09	22.75	-158	45				10.642
	15N2 assimilation	2010-08-09	22.75	-158	75				10.7859
	15N2 assimilation	2010-09-05	22.75	-158	0				1.63704
	15N2 assimilation	2010-09-05	22.75	-158	5				1.63704
	15N2 assimilation	2010-09-05	22.75	-158	45				9.40886
	15N2 assimilation	2010-09-05	22.75	-158	75				0.401576
	15N2 assimilation	2010-09-05	22.75	-158	100				0.0936237
	15N2 assimilation	2010-10-05	22.75	-158	0				6.4824
	15N2 assimilation	2010-10-05	22.75	-158	5				6.4824
	15N2 assimilation	2010-10-05	22.75	-158	25				4.79372
	15N2 assimilation	2010-10-05	22.75	-158	45				5.7623
	15N2 assimilation	2010-10-05	22.75	-158	100				0.375899
	15N2 assimilation	2010-10-05	22.75	-158	125				0.0622872
	C2H2 Reduction	1973-09-17	33.9	-62.5	0	0.00976286			0.00976286	26.54	36.305	0.2315		0.012
	C2H2 Reduction	1973-09-17	33.9	-62.5	25	0.00329143			0.00329143	26.55	36.3	0.145		0.008
	C2H2 Reduction	1973-09-17	33.9	-62.5	50	0.00018			0.00018	22.12	36.489	0.159		0.026
	C2H2 Reduction	1973-09-19	32.1	-59.8	0	0.00859714			0.00859714	26.99	36.574	0.1485		0.056
	C2H2 Reduction	1973-09-19	32.1	-59.8	25	0.00226286			0.00226286	26.92	36.557	0.223		0.014
	C2H2 Reduction	1973-09-19	32.1	-59.8	50	0.00174857			0.00174857	22.41	36.558	0.1345		0.006
	C2H2 Reduction	1973-09-20	32.4	-59.6	0	0.0102857			0.0102857	26.95	36.555	0.094		0.008
	C2H2 Reduction	1973-09-20	32.4	-59.6	25	0.00445714			0.00445714	26.91	36.552	0.1115		0.004
	C2H2 Reduction	1973-09-20	32.4	-59.6	50	0.000488571			0.000488571	21.65	36.546	0.194		0.01
	C2H2 Reduction	1973-09-21	32.5	-63	0	0.006			0.006	27.13	36.195	0.2565		0
	C2H2 Reduction	1973-09-21	32.5	-63	25	0.000385714			0.000385714	26.69	36.22	0.2165		0.012
	C2H2 Reduction	1973-09-21	32.5	-63	50	0			#REF!	22.14	36.476	0.1655		0.01
	C2H2 Reduction	1973-09-28	28.1	-66.7	0	0.0454286			0.0454286	27.4	36.558	0.085		0.006
	C2H2 Reduction	1973-09-28	28.1	-66.7	25	0.0188571			0.0188571	27.41	36.561	0.2155		0.006
	C2H2 Reduction	1973-09-28	28.1	-66.7	50	0.000857143			0.000857143	23.73	36.622	0.0995		0.016
	C2H2 Reduction	1973-09-29	26.9	-67.5	0	0.0823714			0.0823714	27.32	36.663	0.064		0
	C2H2 Reduction	1973-09-29	26.9	-67.5	25	0.144857			0.144857	27.34	36.657	0.0585		0.006
	C2H2 Reduction	1973-09-29	26.9	-67.5	50	0.00294			0.00294	23.91	36.662	0.048		0.008
	C2H2 Reduction	1973-10-01	31.9	-70.5	0	0.0162			0.0162	26.22	36.204	0.05		0.018
	C2H2 Reduction	1973-10-01	31.9	-70.5	25	0.00105429			0.00105429	26.24	36.204	0.07		0.006
	C2H2 Reduction	1973-10-01	31.9	-70.5	50	0.00107143			0.00107143	23.53	36.475	0.068		0.014
	C2H2 Reduction	1973-10-02	32.1	-69.9	0	0.00757714			0.00757714	126.19	36.202	0.012		0.006
	C2H2 Reduction	1973-10-02	32.1	-69.9	25	0.00301714			0.00301714	26.21	36.209	0.02		0.016
	C2H2 Reduction	1973-10-02	32.1	-69.9	50	0.00187714			0.00187714	23.7	36.474	0.094		0.02
	C2H2 Reduction	1973-10-03	32.4	-70.1	0	0.0325286			0.0325286	26.59	36.245	0.121		0.008
	C2H2 Reduction	1973-10-03	32.4	-70.1	25	0.000942857			0.000942857	26.59	36.237	0.0865		0.008
	C2H2 Reduction	1973-10-03	32.4	-70.1	50	0.00108			0.00108	25.37	36.362	0.047		0.02
	C2H2 Reduction	1974-02-06	20.167	-72.1	0	0.000223714			0.000223714
	C2H2 Reduction	1974-02-06	20.167	-72.1	25	0.00171429			0.00171429
	C2H2 Reduction	1974-02-06	20.167	-72.1	50	3.68571e-05			3.68571e-05
	C2H2 Reduction	1974-02-08	20.242	-73.483	0	0.000755143			0.000755143
	C2H2 Reduction	1974-02-08	20.242	-73.483	15	0.0197074			0.0197074
	C2H2 Reduction	1974-02-08	20.242	-73.483	25	0.00300857			0.00300857
	C2H2 Reduction	1974-02-08	20.242	-73.483	50	0.002178			0.002178
	C2H2 Reduction	1974-02-11	20.36	-73.553	0	0.00285257			0.00285257
	C2H2 Reduction	1974-02-11	20.36	-73.553	15	0.0151989			0.0151989
	C2H2 Reduction	1974-02-11	20.36	-73.553	25	0.00404571			0.00404571
	C2H2 Reduction	1974-02-11	20.36	-73.553	50	0.00166714			0.00166714
	C2H2 Reduction	1974-02-13	19.63	-74.875	0	0.000168			0.000168
	C2H2 Reduction	1974-02-13	19.63	-74.875	15	0.000925714			0.000925714
	C2H2 Reduction	1974-02-13	19.63	-74.875	25	0.00306			0.00306
	C2H2 Reduction	1974-02-13	19.63	-74.875	50	0.000342857			0.000342857
	C2H2 Reduction	1974-02-14	19.387	-75.007	0	0.00146571			0.00146571
	C2H2 Reduction	1974-02-14	19.387	-75.007	15	0.010512			0.010512
	C2H2 Reduction	1974-02-14	19.387	-75.007	25	0.00814629			0.00814629
	C2H2 Reduction	1974-02-14	19.387	-75.007	50	9.42857e-05			9.42857e-05
	C2H2 Reduction	1974-02-16	18.107	-75.82	0	0.0876343			0.0876343
	C2H2 Reduction	1974-02-16	18.107	-75.82	15	0.110263			0.110263
	C2H2 Reduction	1974-02-16	18.107	-75.82	25	0.009792			0.009792
	C2H2 Reduction	1974-02-16	18.107	-75.82	50	0.00256714			0.00256714
	C2H2 Reduction	1974-02-17	17.723	-72.602	0	0.0308571			0.0308571
	C2H2 Reduction	1974-02-17	17.723	-72.602	15	0.0139886			0.0139886
	C2H2 Reduction	1974-02-17	17.723	-72.602	25	0.0108			0.0108
	C2H2 Reduction	1974-02-17	17.723	-72.602	50	0.00212571			0.00212571
	C2H2 Reduction	1974-02-18	17.513	-68.335	0	1.08216			1.08216
	C2H2 Reduction	1974-02-18	17.513	-68.335	15	0.0758263			0.0758263
	C2H2 Reduction	1974-02-18	17.513	-68.335	25	0.1065			0.1065
	C2H2 Reduction	1974-02-18	17.513	-68.335	50	0.00535971			0.00535971
	C2H2 Reduction	1974-02-19	16.75	-67.017	0	0.459086			0.459086
	C2H2 Reduction	1974-02-19	16.75	-67.017	15	0.272931			0.272931
	C2H2 Reduction	1974-02-19	16.75	-67.017	25	0.148114			0.148114
	C2H2 Reduction	1974-02-19	16.75	-67.017	50	0.0538971			0.0538971
	C2H2 Reduction	1974-02-20	14.982	-67.012	0	1.35943			1.35943
	C2H2 Reduction	1974-02-20	14.982	-67.012	15	6.672			6.672
	C2H2 Reduction	1974-02-20	14.982	-67.012	25	1.85966			1.85966
	C2H2 Reduction	1974-02-20	14.982	-67.012	50	0.063			0.063
	C2H2 Reduction	1974-02-21	12.905	-67.058	0	0.203057			0.203057
	C2H2 Reduction	1974-02-21	12.905	-67.058	15	0.1776			0.1776
	C2H2 Reduction	1974-02-21	12.905	-67.058	25	0.883286			0.883286
	C2H2 Reduction	1974-02-21	12.905	-67.058	50	0.805714			0.805714
	C2H2 Reduction	1974-02-26	14.092	-70.913	0	0.004932			0.004932
	C2H2 Reduction	1974-02-26	14.092	-70.913	15	0.0192274			0.0192274
	C2H2 Reduction	1974-02-26	14.092	-70.913	25	0.00638829			0.00638829
	C2H2 Reduction	1974-02-26	14.092	-70.913	50	0.01404			0.01404
	C2H2 Reduction	1974-02-27	16.475	-73.04	0	0.0933171			0.0933171
	C2H2 Reduction	1974-02-27	16.475	-73.04	15	0.0432			0.0432
	C2H2 Reduction	1974-02-27	16.475	-73.04	25	0.224709			0.224709
	C2H2 Reduction	1974-02-27	16.475	-73.04	50	0.230143			0.230143
	C2H2 Reduction	1974-03-01	19.73	-74.67	0	0.000856286			0.000856286
	C2H2 Reduction	1974-03-01	19.73	-74.67	15	0.00329143			0.00329143
	C2H2 Reduction	1974-03-01	19.73	-74.67	25	0.00751886			0.00751886
	C2H2 Reduction	1974-03-01	19.73	-74.67	50	0.00211371			0.00211371
	C2H2 Reduction	1974-03-02	20.273	-73.652	0	0.00544371			0.00544371
	C2H2 Reduction	1974-03-02	20.273	-73.652	15	0.00325714			0.00325714
	C2H2 Reduction	1974-03-02	20.273	-73.652	25	0.006324			0.006324
	C2H2 Reduction	1974-03-02	20.273	-73.652	50	0.000829714			0.000829714
	C2H2 Reduction	1974-03-03	20.233	-71.267	0	0.00343886			0.00343886
	C2H2 Reduction	1974-03-03	20.233	-71.267	15	0.00196629			0.00196629
	C2H2 Reduction	1974-03-03	20.233	-71.267	25	0.000534857			0.000534857
	C2H2 Reduction	1974-03-03	20.233	-71.267	50	0.000490286			0.000490286
	C2H2 Reduction	1974-03-04	18.55	-67.767	0	0.0186789			0.0186789
	C2H2 Reduction	1974-03-04	18.55	-67.767	15	0.02337			0.02337
	C2H2 Reduction	1974-03-04	18.55	-67.767	25	0.003978			0.003978
	C2H2 Reduction	1974-03-04	18.55	-67.767	50	0.00442286			0.00442286
	C2H2 Reduction	1974-03-05	17.983	-68.017	0	0.366857			0.366857
	C2H2 Reduction	1974-03-05	17.983	-68.017	15	0.675566			0.675566
	C2H2 Reduction	1974-03-05	17.983	-68.017	25	0.325123			0.325123
	C2H2 Reduction	1974-03-05	17.983	-68.017	50	0.11352			0.11352
	C2H2 Reduction	1974-08-08	13.658	-62.35	0	8.86757			8.86757
	C2H2 Reduction	1974-08-08	13.658	-62.35	15	34.3186			34.3186
	C2H2 Reduction	1974-08-08	13.658	-62.35	25	2.55703			2.55703
	C2H2 Reduction	1974-08-08	13.658	-62.35	50	0.0217029			0.0217029
	C2H2 Reduction	1974-08-08	13.658	-62.35	75	0.00179143			0.00179143
	C2H2 Reduction	1974-08-09	13.65	-65.92	0	2.25874			2.25874
	C2H2 Reduction	1974-08-09	13.65	-65.92	15	21.1338			21.1338
	C2H2 Reduction	1974-08-09	13.65	-65.92	25	3.13037			3.13037
	C2H2 Reduction	1974-08-09	13.65	-65.92	50	0.0817714			0.0817714
	C2H2 Reduction	1974-08-09	13.65	-65.92	75	0.0468343			0.0468343
	C2H2 Reduction	1974-08-10	15.228	-68.095	0	2.4552			2.4552
	C2H2 Reduction	1974-08-10	15.228	-68.095	15	22.403			22.403
	C2H2 Reduction	1974-08-10	15.228	-68.095	25	3.09214			3.09214
	C2H2 Reduction	1974-08-10	15.228	-68.095	50	0.141943			0.141943
	C2H2 Reduction	1974-08-10	15.228	-68.095	75	0.0399			0.0399
	C2H2 Reduction	1974-08-11	18.3	-67.6	0	0.54366			0.54366
	C2H2 Reduction	1974-08-11	18.3	-67.6	15	3.00857			3.00857
	C2H2 Reduction	1974-08-11	18.3	-67.6	25	0.410589			0.410589
	C2H2 Reduction	1974-08-11	18.3	-67.6	50	0.00375429			0.00375429
	C2H2 Reduction	1974-08-11	18.3	-67.6	75	0.00102857			0.00102857
	C2H2 Reduction	1974-08-12	20.63	-67.77	15	0.0825943			0.0825943
	C2H2 Reduction	1974-08-12	20.63	-67.77	25	0.008118			0.008118
	C2H2 Reduction	1974-08-12	20.63	-67.77	50	0.00514543			0.00514543
	C2H2 Reduction	1974-08-12	20.63	-67.77	75	0.000764571			0.000764571
	C2H2 Reduction	1974-08-12	20.63	-67.77	100	0			#REF!
	C2H2 Reduction	1974-08-13	23.013	-67.7	0	0.134357			0.134357
	C2H2 Reduction	1974-08-13	23.013	-67.7	15	0.309154			0.309154
	C2H2 Reduction	1974-08-13	23.013	-67.7	25	0.136689			0.136689
	C2H2 Reduction	1974-08-13	23.013	-67.7	50	0.000611143			0.000611143
	C2H2 Reduction	1974-08-13	23.013	-67.7	75	0.00733714			0.00733714
	C2H2 Reduction	1974-08-14	25.78	-67.78	0	0.0442971			0.0442971
	C2H2 Reduction	1974-08-14	25.78	-67.78	15	0.0138514			0.0138514
	C2H2 Reduction	1974-08-14	25.78	-67.78	25	0.0186171			0.0186171
	C2H2 Reduction	1974-08-14	25.78	-67.78	50	0.000288857			0.000288857
	C2H2 Reduction	1974-08-14	25.78	-67.78	75	0.000226286			0.000226286
	C2H2 Reduction	1974-08-15	28.52	-67.63	0	0.0564686			0.0564686
	C2H2 Reduction	1974-08-15	28.52	-67.63	15	0.0357814			0.0357814
	C2H2 Reduction	1974-08-15	28.52	-67.63	25	0.0414857			0.0414857
	C2H2 Reduction	1974-08-15	28.52	-67.63	50	0			#REF!
	C2H2 Reduction	1974-08-15	28.52	-67.63	75	0			#REF!
	C2H2 Reduction	1974-08-16	31.67	-67.72	0	0.02322			0.02322
	C2H2 Reduction	1974-08-16	31.67	-67.72	15	0.0632571			0.0632571
	C2H2 Reduction	1974-08-16	31.67	-67.72	25	0.00812743			0.00812743
	C2H2 Reduction	1974-08-16	31.67	-67.72	50	0.000778286			0.000778286
	C2H2 Reduction	1974-08-17	32.8	-67.8	0	0.00648			0.00648
	C2H2 Reduction	1974-08-17	32.8	-67.8	15	0.000589714			0.000589714
	C2H2 Reduction	1974-08-17	32.8	-67.8	25	0.0132857			0.0132857
	C2H2 Reduction	1974-08-17	32.8	-67.8	50	0.00576			0.00576
	C2H2 Reduction	1974-08-17	32.8	-67.8	75	0.00310371			0.00310371
	C2H2 Reduction	1974-08-18	34.93	-68.423	0	0.0143743			0.0143743
	C2H2 Reduction	1974-08-18	34.93	-68.423	15	0.0216			0.0216
	C2H2 Reduction	1974-08-18	34.93	-68.423	25	0.000504			0.000504
	C2H2 Reduction	1974-08-18	34.93	-68.423	50	8.4e-05			8.4e-05
	C2H2 Reduction	1974-08-19	36.458	-68.23	0	0.144			0.144
	C2H2 Reduction	1974-08-19	36.458	-68.23	15	0.12			0.12
	C2H2 Reduction	1974-08-19	36.458	-68.23	25	0.102437			0.102437
	C2H2 Reduction	1974-08-21	39.427	-72.18	0	0.0253543			0.0253543
	C2H2 Reduction	1974-08-21	39.427	-72.18	15	0.494743			0.494743
	C2H2 Reduction	1974-08-21	39.427	-72.18	25	0.188571			0.188571
	C2H2 Reduction	2001-01-17	23.9678	-45.0002	1	0			0
	C2H2 Reduction	2001-01-17	23.9678	-45.0002	10	0.00740106			0.00740106
	C2H2 Reduction	2001-01-17	23.9678	-45.0002	23	0.00702519			0.00702519
	C2H2 Reduction	2001-01-17	23.9678	-45.0002	47	0.183392			0.183392
	C2H2 Reduction	2001-01-17	23.9678	-45.0002	100	0.0220073			0.0220073
	C2H2 Reduction	2001-01-19	15.66	-44.9783	1	0.751404			0.751404									0.07
	C2H2 Reduction	2001-01-19	15.66	-44.9783	12	0.688773			0.688773									0.07
	C2H2 Reduction	2001-01-19	15.66	-44.9783	31	0.755381			0.755381									0.081
	C2H2 Reduction	2001-01-19	15.66	-44.9783	60	0.763143			0.763143									0.144193
	C2H2 Reduction	2001-01-19	15.66	-44.9783	100	0.179233			0.179233									0.215474
	C2H2 Reduction	2001-01-21	9.89153	-45.3997	1	1.1094			1.1094									0.220566
	C2H2 Reduction	2001-01-21	9.89153	-45.3997	12	0.941624			0.941624									0.1679
	C2H2 Reduction	2001-01-21	9.89153	-45.3997	20	0.586823			0.586823									0.13419
	C2H2 Reduction	2001-01-21	9.89153	-45.3997	40	0.437888			0.437888									0.149262
	C2H2 Reduction	2001-01-21	9.89153	-45.3997	80	0.0110037			0.0110037									0.39206
	C2H2 Reduction	2001-01-30	10.7915	-55.353	1	4.76812			4.76812									0.082786
	C2H2 Reduction	2001-01-30	10.7915	-55.353	5	7.34617			7.34617									0.0914
	C2H2 Reduction	2001-01-30	10.7915	-55.353	15	7.11761			7.11761									0.11953
	C2H2 Reduction	2001-01-30	10.7915	-55.353	50	0.191869			0.191869									0.2538
	C2H2 Reduction	2001-01-30	10.7915	-55.353	90	0.476791			0.476791									0.343586
[truncated: 2,300 more rows]

## Sheet: References
References for the updated database (in chronological order)
Needoba, J. A., Foster, R. A., Sakamoto, C., Zehr, J. P., & Johnson, K. S. (2007). Nitrogen fixation by unicellular diazotrophic cyanobacteria in the temperate oligotrophic North Pacific Ocean. Limnology and Oceanography, 52(4), 1317-1327.
Biegala, I. C., & Raimbault, P. (2008). High abundance of diazotrophic picocyanobacteria (< 3 µm) in a Southwest Pacific coral lagoon. Aquatic microbial ecology, 51(1), 45-53.
Garcia, N., Raimbault, P., & Sandroni, V. (2007). Seasonal nitrogen fixation and primary production in the Southwest Pacific: nanoplankton diazotrophy and transfer of nitrogen to picoplankton organisms. Marine Ecology Progress Series, 343, 25-33.
Subramaniam, A., Yager, P. L., Carpenter, E. J., Mahaffey, C., Björkman, K., Cooley, S., ... & Capone, D. G. (2008). Amazon River enhances diazotrophy and carbon sequestration in the tropical North Atlantic Ocean. Proceedings of the National Academy of Sciences, 105(30), 10460-10465.
Konno, U., Tsunogai, U., Komatsu, D. D., Daita, S., Nakagawa, F., Tsuda, A., ... & Suzuki, K. (2010). Determination of total N2 fixation rates in the ocean taking into account both the particulate and filtrate fractions. Biogeosciences, 7(8), 2369-2377.
Ibello, V., Cantoni, C., Cozzi, S., & Civitarese, G. (2010). First basin‐wide experimental results on N2 fixation in the open Mediterranean Sea. Geophysical Research Letters, 37(3).
Gandhi, N., Singh, A., Prakash, S., Ramesh, R., Raman, M., Sheshshayee, M. S., & Shetye, S. (2011). First direct measurements of N2 fixation during a Trichodesmium bloom in the eastern Arabian Sea. Global Biogeochemical Cycles, 25(4).
Sohm, J. A., Hilton, J. A., Noble, A. E., Zehr, J. P., Saito, M. A., & Webb, E. A. (2011). Nitrogen fixation in the South Atlantic Gyre and the Benguela upwelling system. Geophysical Research Letters, 38(16).
Großkopf, T., Mohr, W., Baustian, T., Schunck, H., Gill, D., Kuypers, M. M., ... & LaRoche, J. (2012). Doubling of marine dinitrogen-fixation rates based on direct measurements. Nature, 488(7411), 361-364.
Halm, H., Lam, P., Ferdelman, T. G., Lavik, G., Dittmar, T., LaRoche, J., ... & Kuypers, M. M. (2012). Heterotrophic organisms dominate nitrogen fixation in the South Pacific Gyre. The ISME journal, 6(6), 1238-1249.
Blais, M., Tremblay, J. É., Jungblut, A. D., Gagnon, J., Martin, J., Thaler, M., & Lovejoy, C. (2012). Nitrogen fixation and identification of potential diazotrophs in the Canadian Arctic. Global Biogeochemical Cycles, 26(3).
Wilson, S. T., Böttjer, D., Church, M. J., & Karl, D. M. (2012). Comparative assessment of nitrogen fixation methodologies, conducted in the oligotrophic North Pacific Ocean. Applied and environmental microbiology, 78(18), 6516-6523.
Agawin, N. S., Tovar-Sánchez, A., de Zarruk, K. K., Duarte, C. M., & Agustí, S. (2013). Variability in the abundance of Trichodesmium and nitrogen fixation activities in the subtropical NE Atlantic. Journal of plankton research, 35(5), 1126-1140.
Benavides, M., Bronk, D. A., Agawin, N. S., Pérez‐Hernández, M. D., Hernández‐Guerra, A., & Arístegui, J. (2013). Longitudinal variability of size‐fractionated N2 fixation and DON release rates along 24.5° N in the subtropical North Atlantic. Journal of Geophysical Research: Oceans, 118(7), 3406-3415.
Bonnet, S., Dekaezemacker, J., Turk-Kubo, K. A., Moutin, T., Hamersley, R. M., Grosso, O., ... & Capone, D. G. (2013). Aphotic N2 fixation in the eastern tropical South Pacific Ocean. PloS one, 8(12), e81265.
Krupke, A., Musat, N., LaRoche, J., Mohr, W., Fuchs, B. M., Amann, R. I., ... & Foster, R. A. (2013). In situ identification and N 2 and C fixation rates of uncultivated cyanobacteria populations. Systematic and applied microbiology, 36(4), 259-271.
Rahav, E., Bar-Zeev, E., Ohayon, S., Elifantz, H., Belkin, N., Herut, B., ... & Berman-Frank, I. (2013). Dinitrogen fixation in aphotic oxygenated marine environments. Frontiers in microbiology, 4.
Rahav, E., Herut, B., Levi, A., Mulholland, M. R., & Berman-Frank, I. (2013). Springtime contribution of dinitrogen fixation to primary production across the Mediterranean Sea. Ocean Science, 9(3), 489-498.
Shiozaki, T., Kodama, T., Kitajima, S., Sato, M., & Furuya, K. (2013). Advective transport of diazotrophs and importance of their nitrogen fixation on new and primary production in the western Pacific warm pool. Limnology and Oceanography, 58(1), 49-60.
Subramaniam, A., Mahaffey, C., Johns, W., & Mahowald, N. (2013). Equatorial upwelling enhances nitrogen fixation in the Atlantic Ocean. Geophysical Research Letters, 40(9), 1766-1771.
Chen, Y. L. L., Chen, H. Y., Lin, Y. H., Yong, T. C., Taniuchi, Y., & Tuo, S. H. (2014). The relative contributions of unicellular and filamentous diazotrophs to N2 fixation in the South China Sea and the upstream Kuroshio. Deep Sea Research Part I: Oceanographic Research Papers, 85, 56-71.
Krupke, A., Lavik, G., Halm, H., Fuchs, B. M., Amann, R. I., & Kuypers, M. M. (2014). Distribution of a consortium between unicellular algae and the N2 fixing cyanobacterium UCYN‐A in the North Atlantic Ocean. Environmental microbiology, 16(10), 3153-3167.
Loescher, C. R., Großkopf, T., Desai, F. D., Gill, D., Schunck, H., Croot, P. L., ... & Kuypers, M. M. (2014). Facets of diazotrophy in the oxygen minimum zone waters off Peru. The ISME journal, 8(11), 2180-2192.
Shiozaki, T., Ijichi, M., Kodama, T., Takeda, S., & Furuya, K. (2014). Heterotrophic bacteria as major nitrogen fixers in the euphotic zone of the Indian Ocean. Global Biogeochemical Cycles, 28(10), 1096-1110.
Shiozaki, T., Kodama, T., & Furuya, K. (2014). Large‐scale impact of the island mass effect through nitrogen fixation in the western South Pacific Ocean. Geophysical Research Letters, 41(8), 2907-2913.
Bentzon-Tilia, M., Traving, S. J., Mantikci, M., Knudsen-Leerbeck, H., Hansen, J. L., Markager, S., & Riemann, L. (2015). Significant N2 fixation by heterotrophs, photoheterotrophs and heterocystous cyanobacteria in two temperate estuaries. The ISME journal, 9(2), 273-285.
Fernandez, C., González, M. L., Muñoz, C., Molina, V., & Farias, L. (2015). Temporal and spatial variability of biological nitrogen fixation off the upwelling system of central Chile (35–38.5° S). Journal of Geophysical Research: Oceans, 120(5), 3330-3349.
Krupke, A., Mohr, W., LaRoche, J., Fuchs, B. M., Amann, R. I., & Kuypers, M. M. (2015). The effect of nutrients on carbon and nitrogen fixation by the UCYN-A–haptophyte symbiosis. The ISME journal, 9(7), 1635-1647.
Rahav, E., Herut, B., Mulholland, M. R., Belkin, N., Elifantz, H., & Berman-Frank, I. (2015). Heterotrophic and autotrophic contribution to dinitrogen fixation in the Gulf of Aqaba. Marine Ecology Progress Series, 522, 67-77.
Shiozaki, T., Takeda, S., Itoh, S., Kodama, T., Liu, X., Hashihama, F., & Furuya, K. (2015). Why is Trichodesmium abundant in the Kuroshio?. Biogeosciences, 12(23), 6931-6943.
Shiozaki, T., Nagata, T., Ijichi, M., & Furuya, K. (2015). Nitrogen fixation and the diazotroph community in the temperate coastal region of the northwestern North Pacific. Biogeosciences, 12(15), 4751-4764.
Wasmund, N., Struck, U., Hansen, A., Flohr, A., Nausch, G., Grüttmüller, A., & Voss, M. (2015). Missing nitrogen fixation in the Benguela region. Deep Sea Research Part I: Oceanographic Research Papers, 106, 30-41.
Zhang, R., Chen, M., Yang, Q., Lin, Y., Mao, H., Qiu, Y., ... & Cao, J. (2015). Physical‐biological coupling of N2 fixation in the northwestern South China Sea coastal upwelling during summer. Limnology and Oceanography, 60(4), 1411-1425.
Böttjer, D., Dore, J. E., Karl, D. M., Letelier, R. M., Mahaffey, C., Wilson, S. T., ... & Church, M. J. (2017). Temporal variability of nitrogen fixation and particulate nitrogen export at Station ALOHA. Limnology and Oceanography, 62(1), 200-216.
Knapp, A. N., Casciotti, K. L., Berelson, W. M., Prokopenko, M. G., & Capone, D. G. (2016). Low rates of nitrogen fixation in eastern tropical South Pacific surface waters. Proceedings of the National Academy of Sciences, 113(16), 4398-4403.
Löscher, C. R., Bourbonnais, A., Dekaezemacker, J., Charoenpong, C. N., Altabet, M. A., Bange, H. W., ... & Schmitz, R. (2016). N2 fixation in eddies of the eastern tropical South Pacific Ocean. Biogeosciences, 13(10), 2889-2899.
Martinez-Perez, C., Mohr, W., Löscher, C. R., Dekaezemacker, J., Littmann, S., Yilmaz, P., ... & LaRoche, J. (2016). The small unicellular diazotrophic symbiont, UCYN-A, is a key player in the marine nitrogen cycle. Nature microbiology, 1, 16163.
Riou, V., Fonseca-Batista, D., Roukaerts, A., Biegala, I. C., Prakya, S. R., Loureiro, C. M., ... & Brion, N. (2016). Importance of N2-fixation on the productivity at the North-Western Azores Current/Front System, and the abundance of diazotrophic unicellular cyanobacteria. PloS one, 11(3), e0150827.
Fonseca‐Batista, D., Dehairs, F., Riou, V., Fripiat, F., Elskens, M., Deman, F., ... & Auel, H. (2017). Nitrogen fixation in the eastern Atlantic reaches similar levels in the Southern and Northern Hemisphere. Journal of Geophysical Research: Oceans, 122(1), 587-601.
Reference for the previous global database
Luo, Y. W., Doney, S. C., Anderson, L. A., Benavides, M., Berman-Frank, I., Bode, A., ... & Carpenter, E. J. (2012). Database of diazotrophs in global ocean: abundance, biomass and nitrogen fixation rates. Earth System Science Data, 4(1), 47-73.
